# Supplementary material for: COVID-19 pathophysiology may be driven by an imbalance in the renin-angiotensin-aldosterone system
Source: Nat Commun. 2021 Apr 23;12:2417. doi: 10.1038/s41467-021-22713-z (PMC8065208; doi:10.1038/s41467-021-22713-z)
Supplement: Supplementary file 4 — Source Data [file 41467_2021_22713_MOESM4_ESM.zip]

Archive with 23 entries (21 files):
- COVIDswineDataDir/
- COVIDswineDataDir/ANG010.mat
- COVIDswineDataDir/ANG011.mat
- COVIDswineDataDir/ANG013.mat
- COVIDswineDataDir/ANG007.mat
- COVIDswineDataDir/ANG006.mat
- COVIDswineDataDir/ANG012.mat
- COVIDswineDataDir/ANG016.mat
- COVIDswineDataDir/ANG015.mat
- COVIDswineDataDir/ANG014.mat
- COVIDswineDataDir/ANG008.mat
- COVIDswineDataDir/ANG009.mat
- Rysz_Code_batchProcessCOVIDSwineManuscript.txt
- Rysz_Code_ctpaClinChemStats.txt
- Rysz_Code_ctpaStats.txt
- __MACOSX/
- __MACOSX/._Rysz_Code_ctpaStats.txt
- Rysz_Code_physioogicaldata_physiological_bloodgas_bleeding.txt
- __MACOSX/._Rysz_Code_physioogicaldata_physiological_bloodgas_bleeding.txt
- Rysz_SourceData_CTPA_cohort.xls
- __MACOSX/._Rysz_SourceData_CTPA_cohort.xls
- Rysz_Sourcedata.xls
- __MACOSX/._Rysz_Sourcedata.xls
