# Supplementary material for: COVID-19 pathophysiology may be driven by an imbalance in the renin-angiotensin-aldosterone system
Source: Nat Commun. 2021 Apr 23;12:2417. doi: 10.1038/s41467-021-22713-z (PMC8065208; doi:10.1038/s41467-021-22713-z)
Supplement: Supplementary file 4 — Source Data [file 41467_2021_22713_MOESM4_ESM.zip › Rysz_Code_physioogicaldata_physiological_bloodgas_bleeding.txt]

*******************************************************************
**Authors: Rysz et al.
**Title:   COVID-19 pathophysiology may be driven by an imbalance
**         in the Renin-Angiotensin-Aldosterone System
**Analyst: Helen Eriksson
*******************************************************************

***********************************************************************
**The following file produces:
**For physiological parameters:
****Figure in main text including control, model and treatment
****Figure in suppl material including all animals in all groups
****Mixed model of PA sys
**For bloodgases:
****Figure in main text including control, model and treatment
****Figure in suppl material including all animals in all groups
****Mixed models of pO2, sO2 and pCO2
**For bleeding time:
****Mixed model of bleeding time
***********************************************************************

*************************************
** Physiological: Figure in main text
*************************************

//Read raw data
import delimited using rysz_rawdata_physiological.csv, clear

******************************************************************************
**Variable list
**id:    Animal identifier
**time:  Time in minutes since start of experiment
**group: Categorical variable representing the following groups:
         **1: Supraphysiological ANGII infusion (id 1, 2 and 3)
         **2: MLN-4760 and supraphysiological ANGII infusion (id 4 and 5)
         **3: Disease model (MLN-4760 and low dose ANGII infusion 
		      **(id 6, 7, 8 and 15))
         **4: Treatment group (MLN-4760 low dose ANGII infusion and treatment 
		      **(id 9, 10 and 11))
         **5: Control group (id 12, 13, 14 and 16)
**map:   Mean Artery Pressure (mmHg)
**pasys: Pulmonary Artery Systolic Pressure (mmHg)
**ci:    Cardiac Index (l/min/m2)
**svo2c: Mixed Venous Oxygen Saturation (%)
******************************************************************************

//Include only measurements for first eight hours
drop if (time<-30) | (time>480)

//Exclude incorrect measurements
replace map = . if (map<60) | (map>145)
replace pasys = . if (pasys<10) | (pasys>40)
replace ci = . if (ci<=0)
replace svo2c = . if (svo2c<10)

//Produce panels

//Mean Artery Pressure
local var "map"

twoway ///
(scatter `var' time if (id==6), connect(ascending) msymbol(none) ///
lcolor(maroon) lwidth(thin)) ///
(scatter `var' time if (id==7), connect(ascending) msymbol(none) ///
lcolor(maroon) lwidth(thin)) ///
(scatter `var' time if (id==8), connect(ascending) msymbol(none) ///
lcolor(maroon) lwidth(thin)) ///
(scatter `var' time if (id==15), connect(ascending) msymbol(none) ///
lcolor(maroon) lwidth(thin)) ///
(scatter `var' time if (id==9), connect(ascending) msymbol(none) ///
lcolor(forest_green) lwidth(thin)) ///
(scatter `var' time if (id==10), connect(ascending) msymbol(none) ///
lcolor(forest_green) lwidth(thin)) ///
(scatter `var' time if (id==11), connect(ascending) msymbol(none) ///
lcolor(forest_green) lwidth(thin)) ///
(scatter `var' time if (id==12), connect(ascending) msymbol(none) ///
lcolor(navy) lwidth(thin)) ///
(scatter `var' time if (id==13), connect(ascending) msymbol(none) ///
lcolor(navy) lwidth(thin)) ///
(scatter `var' time if (id==14), connect(ascending) msymbol(none) ///
lcolor(navy) lwidth(thin)) ///
(scatter `var' time if (id==16), connect(ascending) msymbol(none) ///
lcolor(navy) lwidth(thin)) ///
, ///
xtitle("Observation Time (hrs)") ///
ytitle("MAP (mmHg)") ///
ylabel(0(50)200, nogrid) ///
xlabel(0 "0" 120 "2" 240 "4" 360 "6" 480 "8") ///
legend(region(lcolor(white)) cols(3) ///
order(8 1 5) label(8 "Control") label(1 "Model") label(5 "Treatment") ///
symysize(medium) symxsize(medium) size(vsmall)) ///
graphregion(color(white)) bgcolor(white) ///
scheme(s2color) ///
name(fig3_map, replace) ///
saving(fig3_map.gph, replace) ///


//Pulmonary Artery Systolic Pressure
local var "pasys"

twoway ///
(scatter `var' time if (id==6), connect(ascending) msymbol(none) ///
lcolor(maroon) lwidth(thin)) ///
(scatter `var' time if (id==7), connect(ascending) msymbol(none) ///
lcolor(maroon) lwidth(thin)) ///
(scatter `var' time if (id==8), connect(ascending) msymbol(none) ///
lcolor(maroon) lwidth(thin)) ///
(scatter `var' time if (id==15), connect(ascending) msymbol(none) ///
lcolor(maroon) lwidth(thin)) ///
(scatter `var' time if (id==9), connect(ascending) msymbol(none) ///
lcolor(forest_green) lwidth(thin)) ///
(scatter `var' time if (id==10), connect(ascending) msymbol(none) ///
lcolor(forest_green) lwidth(thin)) ///
(scatter `var' time if (id==11), connect(ascending) msymbol(none) ///
lcolor(forest_green) lwidth(thin)) ///
(scatter `var' time if (id==12), connect(ascending) msymbol(none) ///
lcolor(navy) lwidth(thin)) ///
(scatter `var' time if (id==13), connect(ascending) msymbol(none) ///
lcolor(navy) lwidth(thin)) ///
(scatter `var' time if (id==14), connect(ascending) msymbol(none) ///
lcolor(navy) lwidth(thin)) ///
(scatter `var' time if (id==16), connect(ascending) msymbol(none) ///
lcolor(navy) lwidth(thin)) ///
, ///
xtitle("Observation Time (hrs)") ///
ytitle("PAsys (mmHg)") ///
ylabel(0(10)40, nogrid) ///
xlabel(0 "0" 120 "2" 240 "4" 360 "6" 480 "8") ///
scheme(s2color) ///
legend(off) ///
graphregion(color(white)) bgcolor(white) ///
name(fig3_pasys, replace) ///
saving(fig3_pasys.gph, replace) ///


//Cardiac Index
local var "ci"

twoway ///
(scatter `var' time if (id==6), connect(ascending) msymbol(none) ///
lcolor(maroon) lwidth(thin)) ///
(scatter `var' time if (id==7), connect(ascending) msymbol(none) ///
lcolor(maroon) lwidth(thin)) ///
(scatter `var' time if (id==8), connect(ascending) msymbol(none) ///
lcolor(maroon) lwidth(thin)) ///
(scatter `var' time if (id==15), connect(ascending) msymbol(none) ///
lcolor(maroon) lwidth(thin)) ///
(scatter `var' time if (id==9), connect(ascending) msymbol(none) ///
lcolor(forest_green) lwidth(thin)) ///
(scatter `var' time if (id==10), connect(ascending) msymbol(none) ///
lcolor(forest_green) lwidth(thin)) ///
(scatter `var' time if (id==11), connect(ascending) msymbol(none) ///
lcolor(forest_green) lwidth(thin)) ///
(scatter `var' time if (id==12), connect(ascending) msymbol(none) ///
lcolor(navy) lwidth(thin)) ///
(scatter `var' time if (id==13), connect(ascending) msymbol(none) ///
lcolor(navy) lwidth(thin)) ///
(scatter `var' time if (id==14), connect(ascending) msymbol(none) ///
lcolor(navy) lwidth(thin)) ///
(scatter `var' time if (id==16), connect(ascending) msymbol(none) ///
lcolor(navy) lwidth(thin)) ///
, ///
xtitle("Observation Time (hrs)") ///
ytitle("CI") ///
ylabel(0(2)12, nogrid) ///
xlabel(0 "0" 120 "2" 240 "4" 360 "6" 480 "8") ///
scheme(s2color) ///
legend(off) ///
graphregion(color(white)) bgcolor(white) ///
name(fig3_ci, replace) ///
saving(fig3_ci.gph, replace) ///


//Mixed Venous Oxygen Saturation
local var "svo2c"

twoway ///
(scatter `var' time if (id==6), connect(ascending) msymbol(none) ///
lcolor(maroon) lwidth(thin)) ///
(scatter `var' time if (id==7), connect(ascending) msymbol(none) ///
lcolor(maroon) lwidth(thin)) ///
(scatter `var' time if (id==8), connect(ascending) msymbol(none) ///
lcolor(maroon) lwidth(thin)) ///
(scatter `var' time if (id==15), connect(ascending) msymbol(none) ///
lcolor(maroon) lwidth(thin)) ///
(scatter `var' time if (id==9), connect(ascending) msymbol(none) ///
lcolor(forest_green) lwidth(thin)) ///
(scatter `var' time if (id==10), connect(ascending) msymbol(none) ///
lcolor(forest_green) lwidth(thin)) ///
(scatter `var' time if (id==11), connect(ascending) msymbol(none) ///
lcolor(forest_green) lwidth(thin)) ///
(scatter `var' time if (id==12), connect(ascending) msymbol(none) ///
lcolor(navy) lwidth(thin)) ///
(scatter `var' time if (id==13), connect(ascending) msymbol(none) ///
lcolor(navy) lwidth(thin)) ///
(scatter `var' time if (id==14), connect(ascending) msymbol(none) ///
lcolor(navy) lwidth(thin)) ///
(scatter `var' time if (id==16), connect(ascending) msymbol(none) ///
lcolor(navy) lwidth(thin)) ///
, ///
ytitle("SvO{subscript:2} (%)") ///
xtitle("Observation Time (hrs)") ///
ylabel(0(20)100, nogrid) ///
xlabel(0 "0" 120 "2" 240 "4" 360 "6" 480 "8") ///
scheme(s2color) ///
legend(off) ///
graphregion(color(white)) bgcolor(white) ///
name(fig3_svo2c, replace) ///
saving(fig3_svo2c.gph, replace) ///


//Combine panels into figure
grc1leg2 ///
fig3_map.gph fig3_pasys.gph fig3_ci.gph fig3_svo2c.gph ///
, ///
legendfrom(fig3_map.gph) ///
ring(2) position(6) /// 
iscale(*.7) ///
graphregion(color(white))  ///


graph export "fig_physiological_maintext.tif", as(tif) width(4000) replace
graph export "fig_physiological_maintext.eps", as(eps) replace


******************************************
** Physiological: Figure in suppl material
******************************************

//Read raw data
import delimited using rysz_rawdata_physiological.csv, clear

******************************************************************************
**Variable list
**id:    Animal identifier
**time:  Time in minutes since start of experiment
**group: Categorical variable representing the following groups:
         **1: Supraphysiological ANGII infusion (id 1, 2 and 3)
         **2: MLN-4760 and supraphysiological ANGII infusion (id 4 and 5)
         **3: Disease model (MLN-4760 and low dose ANGII infusion 
		      **(id 6, 7, 8 and 15))
         **4: Treatment group (MLN-4760 low dose ANGII infusion and treatment 
		      **(id 9, 10 and 11))
         **5: Control group (id 12, 13, 14 and 16)
**map:   Mean Artery Pressure (mmHg)
**pasys: Pulmonary Artery Systolic Pressure (mmHg)
**ci:    Cardiac Index (l/min/m2)
**svo2c: Mixed Venous Oxygen Saturation (%)
******************************************************************************

//Include only measurements for first eight hours
drop if (time<-30) | (time>480)

//Exclude incorrect measurements
replace map = . if (map<60) | (map>145)
replace pasys = . if (pasys<10) | (pasys>40)
replace ci = . if (ci<=0)
replace svo2c = . if (svo2c<10)

//Produce panels
foreach name in map {

twoway ///
(scatter `name' time if (id==1), connect(ascending) msymbol(none)) ///
(scatter `name' time if (id==2), connect(ascending) msymbol(none)) ///
(scatter `name' time if (id==3), connect(ascending) msymbol(none)) ///
, ///
xtitle("Observation Time (hrs)") ///
ytitle("MAP (mmHg)") ///
ylabel(0(50)200, nogrid) ///
xlabel(0 "0" 120 "2" 240 "4" 360 "6" 480 "8") ///
legend(off) ///
graphregion(color(white) margin(zero)) bgcolor(white) ///
scheme(s2color) ///
name(group1`name', replace) ///

twoway ///
(scatter `name' time if (id==4), connect(ascending) msymbol(none)) ///
(scatter `name' time if (id==5), connect(ascending) msymbol(none)) ///
, ///
xtitle("Observation Time (hrs)") ///
ytitle("MAP (mmHg)") ///
ylabel(0(50)200, nogrid) ///
xlabel(0 "0" 120 "2" 240 "4" 360 "6" 480 "8") ///
legend(off) ///
graphregion(color(white) margin(zero)) bgcolor(white) ///
scheme(s2color) ///
name(group2`name', replace) ///

twoway ///
(scatter `name' time if (id==6), connect(ascending) msymbol(none)) ///
(scatter `name' time if (id==7), connect(ascending) msymbol(none)) ///
(scatter `name' time if (id==8), connect(ascending) msymbol(none)) ///
(scatter `name' time if (id==15), connect(ascending) msymbol(none)) ///
, ///
xtitle("Observation Time (hrs)") ///
ytitle("MAP (mmHg)") ///
xlabel(0 "0" 120 "2" 240 "4" 360 "6" 480 "8") ///
ylabel(0(50)200, nogrid) ///
scheme(s2color) ///
legend(off) ///
graphregion(color(white) margin(zero)) bgcolor(white) ///
name(group3`name', replace) ///

twoway ///
(scatter `name' time if (id==9), connect(ascending) msymbol(none)) ///
(scatter `name' time if (id==10), connect(ascending) msymbol(none)) ///
(scatter `name' time if (id==11), connect(ascending) msymbol(none)) ///
, ///
ytitle("MAP (mmHg)") ///
ylabel(0(50)200, nogrid) ///
xlabel(0 "0" 120 "2" 240 "4" 360 "6" 480 "8") ///
xtitle("Observation Time (hrs)") ///
scheme(s2color) ///
legend(off) ///
graphregion(color(white) margin(zero)) bgcolor(white) ///
name(group4`name', replace) ///

twoway ///
(scatter `name' time if (id==12), connect(ascending) msymbol(none)) ///
(scatter `name' time if (id==13), connect(ascending) msymbol(none)) ///
(scatter `name' time if (id==14), connect(ascending) msymbol(none)) ///
(scatter `name' time if (id==16), connect(ascending) msymbol(none)) ///
, ///
xtitle("Observation Time (hrs)") ///
ytitle("MAP (mmHg)") ///
xlabel(0 "0" 120 "2" 240 "4" 360 "6" 480 "8") ///
ylabel(0(50)200, nogrid) ///
scheme(s2color) ///
legend(off) ///
graphregion(color(white) margin(zero)) bgcolor(white) ///
name(group5`name', replace) ///

}


foreach name in pasys {

twoway ///
(scatter `name' time if (id==1), connect(ascending) msymbol(none)) ///
(scatter `name' time if (id==2), connect(ascending) msymbol(none)) ///
(scatter `name' time if (id==3), connect(ascending) msymbol(none)) ///
, ///
xtitle("Observation Time (hrs)") ///
ytitle("PAsys (mmHg)") ///
ylabel(0(10)40, nogrid) ///
xlabel(0 "0" 120 "2" 240 "4" 360 "6" 480 "8") ///
scheme(s2color) ///
legend(off) ///
graphregion(color(white) margin(zero)) bgcolor(white) ///
name(group1`name', replace) ///

twoway ///
(scatter `name' time if (id==4), connect(ascending) msymbol(none)) ///
(scatter `name' time if (id==5), connect(ascending) msymbol(none)) ///
, ///
xtitle("Observation Time (hrs)") ///
ytitle("PAsys (mmHg)") ///
ylabel(0(10)40, nogrid) ///
xlabel(0 "0" 120 "2" 240 "4" 360 "6" 480 "8") ///
scheme(s2color) ///
legend(off) ///
graphregion(color(white) margin(zero)) bgcolor(white) ///
name(group2`name', replace) ///

twoway ///
(scatter `name' time if (id==6), connect(ascending) msymbol(none)) ///
(scatter `name' time if (id==7), connect(ascending) msymbol(none)) ///
(scatter `name' time if (id==8), connect(ascending) msymbol(none)) ///
(scatter `name' time if (id==15), connect(ascending) msymbol(none)) ///
, ///
xtitle("Observation Time (hrs)") ///
ytitle("PAsys (mmHg)") ///
ylabel(0(10)40, nogrid) ///
xlabel(0 "0" 120 "2" 240 "4" 360 "6" 480 "8") ///
scheme(s2color) ///
legend(off) ///
graphregion(color(white) margin(zero)) bgcolor(white) ///
name(group3`name', replace) ///

twoway ///
(scatter `name' time if (id==9), connect(ascending) msymbol(none)) ///
(scatter `name' time if (id==10), connect(ascending) msymbol(none)) ///
(scatter `name' time if (id==11), connect(ascending) msymbol(none)) ///
, ///
ylabel(0(10)40, nogrid) ///
ytitle("PAsys (mmHg)") ///
xlabel(0 "0" 120 "2" 240 "4" 360 "6" 480 "8") ///
xtitle("Observation Time (hrs)") ///
scheme(s2color) ///
legend(off) ///
graphregion(color(white) margin(zero)) bgcolor(white) ///
name(group4`name', replace) ///

twoway ///
(scatter `name' time if (id==12), connect(ascending) msymbol(none)) ///
(scatter `name' time if (id==13), connect(ascending) msymbol(none)) ///
(scatter `name' time if (id==14), connect(ascending) msymbol(none)) ///
(scatter `name' time if (id==16), connect(ascending) msymbol(none)) ///
, ///
ylabel(0(10)40, nogrid) ///
ytitle("PAsys (mmHg)") ///
xlabel(0 "0" 120 "2" 240 "4" 360 "6" 480 "8") ///
xtitle("Observation Time (hrs)") ///
scheme(s2color) ///
legend(off) ///
graphregion(color(white) margin(zero)) bgcolor(white) ///
name(group5`name', replace) ///

}


foreach name in ci {

twoway ///
(scatter `name' time if (id==1), connect(ascending) msymbol(none)) ///
(scatter `name' time if (id==2), connect(ascending) msymbol(none)) ///
(scatter `name' time if (id==3), connect(ascending) msymbol(none)) ///
, ///
xtitle("Observation Time (hrs)") ///
ytitle("CI") ///
ylabel(0(2)12, nogrid) ///
xlabel(0 "0" 120 "2" 240 "4" 360 "6" 480 "8") ///
scheme(s2color) ///
legend(off) ///
graphregion(color(white) margin(zero)) bgcolor(white) ///
name(group1`name', replace) ///

twoway ///
(scatter `name' time if (id==4), connect(ascending) msymbol(none)) ///
(scatter `name' time if (id==5), connect(ascending) msymbol(none)) ///
, ///
xtitle("Observation Time (hrs)") ///
ytitle("CI") ///
ylabel(0(2)12, nogrid) ///
xlabel(0 "0" 120 "2" 240 "4" 360 "6" 480 "8") ///
scheme(s2color) ///
legend(off) ///
graphregion(color(white) margin(zero)) bgcolor(white) ///
name(group2`name', replace) ///

twoway ///
(scatter `name' time if (id==6), connect(ascending) msymbol(none)) ///
(scatter `name' time if (id==7), connect(ascending) msymbol(none)) ///
(scatter `name' time if (id==8), connect(ascending) msymbol(none)) ///
(scatter `name' time if (id==15), connect(ascending) msymbol(none)) ///
, ///
xtitle("Observation Time (hrs)") ///
ytitle("CI") ///
ylabel(0(2)12, nogrid) ///
xlabel(0 "0" 120 "2" 240 "4" 360 "6" 480 "8") ///
scheme(s2color) ///
legend(off) ///
graphregion(color(white) margin(zero)) bgcolor(white) ///
name(group3`name', replace) ///

twoway ///
(scatter `name' time if (id==9), connect(ascending) msymbol(none)) ///
(scatter `name' time if (id==10), connect(ascending) msymbol(none)) ///
(scatter `name' time if (id==11), connect(ascending) msymbol(none)) ///
, ///
xtitle("Observation Time (hrs)") ///
ytitle("CI") ///
ylabel(0(2)12, nogrid) ///
xlabel(0 "0" 120 "2" 240 "4" 360 "6" 480 "8") ///
scheme(s2color) ///
legend(off) ///
graphregion(color(white) margin(zero)) bgcolor(white) ///
name(group4`name', replace) ///

twoway ///
(scatter `name' time if (id==12), connect(ascending) msymbol(none)) ///
(scatter `name' time if (id==13), connect(ascending) msymbol(none)) ///
(scatter `name' time if (id==14), connect(ascending) msymbol(none)) ///
(scatter `name' time if (id==16), connect(ascending) msymbol(none)) ///
, ///
xtitle("Observation Time (hrs)") ///
ytitle("CI") ///
ylabel(0(2)12, nogrid) ///
xlabel(0 "0" 120 "2" 240 "4" 360 "6" 480 "8") ///
scheme(s2color) ///
legend(off) ///
graphregion(color(white) margin(zero)) bgcolor(white) ///
name(group5`name', replace) ///

}


foreach name in svo2c {

twoway ///
(scatter `name' time if (id==1), connect(ascending) msymbol(none)) ///
(scatter `name' time if (id==2), connect(ascending) msymbol(none)) ///
(scatter `name' time if (id==3), connect(ascending) msymbol(none)) ///
, ///
ytitle("SvO{subscript:2} (%)") ///
xtitle("Observation Time (hrs)") ///
ylabel(0(20)100, nogrid) ///
xlabel(0 "0" 120 "2" 240 "4" 360 "6" 480 "8") ///
scheme(s2color) ///
legend(off) ///
graphregion(color(white) margin(zero)) bgcolor(white) ///
name(group1`name', replace) ///

twoway ///
(scatter `name' time if (id==4), connect(ascending) msymbol(none)) ///
(scatter `name' time if (id==5), connect(ascending) msymbol(none)) ///
, ///
ytitle("SvO{subscript:2} (%)") ///
xtitle("Observation Time (hrs)") ///
ylabel(0(20)100, nogrid) ///
xlabel(0 "0" 120 "2" 240 "4" 360 "6" 480 "8") ///
scheme(s2color) ///
legend(off) ///
graphregion(color(white) margin(zero)) bgcolor(white) ///
name(group2`name', replace) ///

twoway ///
(scatter `name' time if (id==6), connect(ascending) msymbol(none)) ///
(scatter `name' time if (id==7), connect(ascending) msymbol(none)) ///
(scatter `name' time if (id==8), connect(ascending) msymbol(none)) ///
(scatter `name' time if (id==15), connect(ascending) msymbol(none)) ///
, ///
ytitle("SvO{subscript:2} (%)") ///
xtitle("Observation Time (hrs)") ///
ylabel(0(20)100, nogrid) ///
xlabel(0 "0" 120 "2" 240 "4" 360 "6" 480 "8") ///
scheme(s2color) ///
legend(off) ///
graphregion(color(white) margin(zero)) bgcolor(white) ///
name(group3`name', replace) ///

twoway ///
(scatter `name' time if (id==9), connect(ascending) msymbol(none)) ///
(scatter `name' time if (id==10), connect(ascending) msymbol(none)) ///
(scatter `name' time if (id==11), connect(ascending) msymbol(none)) ///
, ///
ytitle("SvO{subscript:2} (%)") ///
xtitle("Observation Time (hrs)") ///
ylabel(0(20)100, nogrid) ///
xlabel(0 "0" 120 "2" 240 "4" 360 "6" 480 "8") ///
scheme(s2color) ///
legend(off) ///
graphregion(color(white) margin(zero)) bgcolor(white) ///
name(group4`name', replace) ///

twoway ///
(scatter `name' time if (id==12), connect(ascending) msymbol(none)) ///
(scatter `name' time if (id==13), connect(ascending) msymbol(none)) ///
(scatter `name' time if (id==14), connect(ascending) msymbol(none)) ///
(scatter `name' time if (id==16), connect(ascending) msymbol(none)) ///
, ///
ytitle("SvO{subscript:2} (%)") ///
xtitle("Observation Time (hrs)") ///
ylabel(0(20)100, nogrid) ///
xlabel(0 "0" 120 "2" 240 "4" 360 "6" 480 "8") ///
scheme(s2color) ///
legend(off) ///
graphregion(color(white) margin(zero)) bgcolor(white) ///
name(group5`name', replace) ///

}


//Combine panels into figure
graph combine ///
group1map group2map group3map group4map group5map ///
group1pasys group2pasys group3pasys group4pasys group5pasys ///
group1ci group2ci group3ci group4ci group5ci ///
group1svo2c group2svo2c group3svo2c group4svo2c group5svo2c ///
, ///
iscale(*.7) ///
graphregion(color(white) margin(zero)) ///
cols(5) ysize(4) xsize(7) ///
xcommon ///


graph export "fig_physiological_supplementary.tif", as(tif) width(4000) replace
graph export "fig_physiological_supplementary.eps", as(eps) replace


********************************************
** Physiological: Mixed model of PA systolic
********************************************

//Read raw data
import delimited using rysz_rawdata_physiological.csv, clear

******************************************************************************
**Variable list
**id:    Animal identifier
**time:  Time in minutes since start of experiment
**group: Categorical variable representing the following groups:
         **1: Supraphysiological ANGII infusion (id 1, 2 and 3)
         **2: MLN-4760 and supraphysiological ANGII infusion (id 4 and 5)
         **3: Disease model (MLN-4760 and low dose ANGII infusion 
		      **(id 6, 7, 8 and 15))
         **4: Treatment group (MLN-4760 low dose ANGII infusion and treatment 
		      **(id 9, 10 and 11))
         **5: Control group (id 12, 13, 14 and 16)
**pasys: Pulmonary Artery Systolic Pressure (mmHg)
******************************************************************************

//Include only measurements for first eight hours
drop if (time<0) | (time>480)

//Exclude incorrect measurements
replace pasys = . if (pasys<10) | (pasys>40)

//Center time at 3 hours
gen int timec = time-180

//Test treatment versus control
keep if (group==3) | (group==4) | (group==5)

//Run mixed model for PA systolic
mixed pasys /// Outcome: PA systolic
c.timec /// Continuous time centered at 3 hours
ib5.group /// Treatment assignment at the individual-level 
c.timec#ib5.group /// Treatment difference in growth rate (vs control)
|| id: /// Id at the higher level, time at the lower
c.timec /// Random intercept (default) and random slope for each id
, /// 
cov(unstruc) /// Unstructured covariance matrix
dfmethod(kroger) /// Small sample correction
reml /// Restricted maximum likelihood

//Pair-wise comparisons of intercept
pwcompare i.group, effects ///
mcompare(sidak) /// Sidak adjustment for multiple comparisons
small /// Small sample correction

//Pair-wise comparisons of slopes
margins group, dydx(timec) pwcompare(effects group) mcompare(sidak)


*********************************
** Blood gas: Figure in main text
*********************************

//Read raw data
import delimited using rysz_rawdata_bloodgas.csv, clear

******************************************************************************
**Variable list
**id:     Animal identifier
**time:  Time in minutes since start of experiment
**group: Categorical variable representing the following groups:
         **1: Supraphysiological ANGII infusion (id 1, 2 and 3)
         **2: MLN-4760 and supraphysiological ANGII infusion (id 4 and 5)
         **3: Disease model (MLN-4760 and low dose ANGII infusion 
		      **(id 6, 7, 8 and 15))
         **4: Treatment group (MLN-4760 low dose ANGII infusion and treatment 
		      **(id 9, 10 and 11))
         **5: Control group (id 12, 13, 14 and 16)
**po2:    pO2 (kPa)
**pco2:   pCO2 (kPa)
**so2:    SO2 (%)
******************************************************************************

//Include only measurements for first eight hours
drop if (time>480)

//pO2
local var "po2"

twoway ///
(scatter `var' time if (id==6), connect(ascending) msymbol(none) ///
lcolor(maroon) lwidth(thin)) ///
(scatter `var' time if (id==7), connect(ascending) msymbol(none) ///
lcolor(maroon) lwidth(thin)) ///
(scatter `var' time if (id==8), connect(ascending) msymbol(none) ///
lcolor(maroon) lwidth(thin)) ///
(scatter `var' time if (id==15), connect(ascending) msymbol(none) ///
lcolor(maroon) lwidth(thin)) ///
(scatter `var' time if (id==9), connect(ascending) msymbol(none) ///
lcolor(forest_green) lwidth(thin)) ///
(scatter `var' time if (id==10), connect(ascending) msymbol(none) ///
lcolor(forest_green) lwidth(thin)) ///
(scatter `var' time if (id==11), connect(ascending) msymbol(none) ///
lcolor(forest_green) lwidth(thin)) ///
(scatter `var' time if (id==12), connect(ascending) msymbol(none) ///
lcolor(navy) lwidth(thin)) ///
(scatter `var' time if (id==13), connect(ascending) msymbol(none) ///
lcolor(navy) lwidth(thin)) ///
(scatter `var' time if (id==14), connect(ascending) msymbol(none) ///
lcolor(navy) lwidth(thin)) ///
(scatter `var' time if (id==16), connect(ascending) msymbol(none) ///
lcolor(navy) lwidth(thin)) ///
, ///
xtitle("Observation Time (hrs)") ///
ytitle("pO{subscript:2} (kPa)") ///
ylabel(8(2)16, nogrid) ///
xlabel(0 "0" 120 "2" 240 "4" 360 "6" 480 "8") ///
legend(region(lcolor(white)) cols(3) ///
order(8 1 5) label(8 "Control") label(1 "Model") label(5 "Treatment") ///
symysize(medium) symxsize(medium) size(vsmall)) ///
graphregion(color(white)) bgcolor(white) ///
scheme(s2color) ///
name(fig4_`var', replace) ///
saving(fig4_`var'.gph, replace) ///


//sO2
local var "so2"

twoway ///
(scatter `var' time if (id==6), connect(ascending) msymbol(none) ///
lcolor(maroon) lwidth(thin)) ///
(scatter `var' time if (id==7), connect(ascending) msymbol(none) ///
lcolor(maroon) lwidth(thin)) ///
(scatter `var' time if (id==8), connect(ascending) msymbol(none) ///
lcolor(maroon) lwidth(thin)) ///
(scatter `var' time if (id==15), connect(ascending) msymbol(none) ///
lcolor(maroon) lwidth(thin)) ///
(scatter `var' time if (id==9), connect(ascending) msymbol(none) ///
lcolor(forest_green) lwidth(thin)) ///
(scatter `var' time if (id==10), connect(ascending) msymbol(none) ///
lcolor(forest_green) lwidth(thin)) ///
(scatter `var' time if (id==11), connect(ascending) msymbol(none) ///
lcolor(forest_green) lwidth(thin)) ///
(scatter `var' time if (id==12), connect(ascending) msymbol(none) ///
lcolor(navy) lwidth(thin)) ///
(scatter `var' time if (id==13), connect(ascending) msymbol(none) ///
lcolor(navy) lwidth(thin)) ///
(scatter `var' time if (id==14), connect(ascending) msymbol(none) ///
lcolor(navy) lwidth(thin)) ///
(scatter `var' time if (id==16), connect(ascending) msymbol(none) ///
lcolor(navy) lwidth(thin)) ///
, ///
xtitle("Observation Time (hrs)") ///
ytitle("SO{subscript:2} (%)") ///
ylabel(85(5)100, nogrid) ///
xlabel(0 "0" 120 "2" 240 "4" 360 "6" 480 "8") ///
legend(off) ///
graphregion(color(white)) bgcolor(white) ///
scheme(s2color) ///
name(fig4_`var', replace) ///
saving(fig4_`var'.gph, replace) ///


//pCO2
local var "pco2"

twoway ///
(scatter `var' time if (id==6), connect(ascending) msymbol(none) ///
lcolor(maroon) lwidth(thin)) ///
(scatter `var' time if (id==7), connect(ascending) msymbol(none) ///
lcolor(maroon) lwidth(thin)) ///
(scatter `var' time if (id==8), connect(ascending) msymbol(none) ///
lcolor(maroon) lwidth(thin)) ///
(scatter `var' time if (id==15), connect(ascending) msymbol(none) ///
lcolor(maroon) lwidth(thin)) ///
(scatter `var' time if (id==9), connect(ascending) msymbol(none) ///
lcolor(forest_green) lwidth(thin)) ///
(scatter `var' time if (id==10), connect(ascending) msymbol(none) ///
lcolor(forest_green) lwidth(thin)) ///
(scatter `var' time if (id==11), connect(ascending) msymbol(none) ///
lcolor(forest_green) lwidth(thin)) ///
(scatter `var' time if (id==12), connect(ascending) msymbol(none) ///
lcolor(navy) lwidth(thin)) ///
(scatter `var' time if (id==13), connect(ascending) msymbol(none) ///
lcolor(navy) lwidth(thin)) ///
(scatter `var' time if (id==14), connect(ascending) msymbol(none) ///
lcolor(navy) lwidth(thin)) ///
(scatter `var' time if (id==16), connect(ascending) msymbol(none) ///
lcolor(navy) lwidth(thin)) ///
, ///
xtitle("Observation Time (hrs)") ///
ytitle("pCO{subscript:2} (kPa)") ///
ylabel(3(1)7, nogrid) ///
xlabel(0 "0" 120 "2" 240 "4" 360 "6" 480 "8") ///
legend(off) ///
graphregion(color(white)) bgcolor(white) ///
scheme(s2color) ///
name(fig4_`var', replace) ///
saving(fig4_`var'.gph, replace) ///


//Combine panels into figure
grc1leg2 ///
fig4_po2.gph fig4_so2.gph fig4_pco2.gph ///
, ///
legendfrom(fig4_po2.gph) ///
ring(0) position(5) /// 
iscale(*.7) ///
graphregion(color(white))  ///


graph export "fig_bloodgas_maintext.tif", as(tif) width(4000) replace
graph export "fig_bloodgas_maintext.eps", as(eps) replace


**************************************
** Blood gas: Figure in suppl material
**************************************

//Read raw data
import delimited using rysz_rawdata_bloodgas.csv, clear

******************************************************************************
**Variable list
**id:     Animal identifier
**time:  Time in minutes since start of experiment
**group: Categorical variable representing the following groups:
         **1: Supraphysiological ANGII infusion (id 1, 2 and 3)
         **2: MLN-4760 and supraphysiological ANGII infusion (id 4 and 5)
         **3: Disease model (MLN-4760 and low dose ANGII infusion 
		      **(id 6, 7, 8 and 15))
         **4: Treatment group (MLN-4760 low dose ANGII infusion and treatment 
		      **(id 9, 10 and 11))
         **5: Control group (id 12, 13, 14 and 16)
**ph:     pH
**pco2:   pCO2 (kPa)
**po2:    pO2 (kPa)
**hco3:   HCO3 (mmol/L)
**be:     Base excess (mmol/L)
**so2:    SO2 (%)
**hb:     Hb (g/L)
**hct:    Hct (%)
**k: 	  K (mmol/L)
**na:     Na (mmol/L)
**ca:     Ca (mmol/L)
**cl:     Cl (mmol/L)
**glu:    Glucose (mmol/L)
**lact:   Lactate (mmol/L)
**svo2:   SvO2 (%)
******************************************************************************


//Include only measurements for first eight hours
drop if (time>480)

//Produce panels
foreach name in ph  {

twoway ///
(scatter `name' time if (id==1), connect(ascending) msymbol(none)) ///
(scatter `name' time if (id==2), connect(ascending) msymbol(none)) ///
(scatter `name' time if (id==3), connect(ascending) msymbol(none)) ///
, ///
xtitle("") ///
ytitle("pH") ///
/// xscale(off) ///
ylabel(7.4(0.05)7.7, nogrid) ///
xlabel(0 "0" 120 "2" 240 "4" 360 "6" 480 "8") ///
legend(off) ///
graphregion(color(white)) bgcolor(white) ///
scheme(s2color) ///
name(group1`name', replace) ///

twoway ///
(scatter `name' time if (id==4), connect(ascending) msymbol(none)) ///
(scatter `name' time if (id==5), connect(ascending) msymbol(none)) ///
, ///
xtitle("") ///
ytitle("pH") ///
/// xscale(off) ///
ylabel(7.4(0.05)7.7, nogrid) ///
xlabel(0 "0" 120 "2" 240 "4" 360 "6" 480 "8") ///
legend(off) ///
graphregion(color(white)) bgcolor(white) ///
scheme(s2color) ///
name(group2`name', replace) ///

twoway ///
(scatter `name' time if (id==6), connect(ascending) msymbol(none)) ///
(scatter `name' time if (id==7), connect(ascending) msymbol(none)) ///
(scatter `name' time if (id==8), connect(ascending) msymbol(none)) ///
(scatter `name' time if (id==15), connect(ascending) msymbol(none)) ///
, ///
xtitle("") ///
ytitle("pH") ///
/// xscale(off) ///
ylabel(7.4(0.05)7.7, nogrid) ///
xlabel(0 "0" 120 "2" 240 "4" 360 "6" 480 "8") ///
legend(off) ///
graphregion(color(white)) bgcolor(white) ///
scheme(s2color) ///
name(group3`name', replace) ///

twoway ///
(scatter `name' time if (id==9), connect(ascending) msymbol(none)) ///
(scatter `name' time if (id==10), connect(ascending) msymbol(none)) ///
(scatter `name' time if (id==11), connect(ascending) msymbol(none)) ///
, ///
xtitle("") ///
ytitle("pH") ///
/// xscale(off) ///
ylabel(7.4(0.05)7.7, nogrid) ///
xlabel(0 "0" 120 "2" 240 "4" 360 "6" 480 "8") ///
legend(off) ///
graphregion(color(white)) bgcolor(white) ///
scheme(s2color) ///
name(group4`name', replace) ///

twoway ///
(scatter `name' time if (id==12), connect(ascending) msymbol(none)) ///
(scatter `name' time if (id==13), connect(ascending) msymbol(none)) ///
(scatter `name' time if (id==14), connect(ascending) msymbol(none)) ///
(scatter `name' time if (id==16), connect(ascending) msymbol(none)) ///
, ///
xtitle("") ///
ytitle("pH") ///
/// xscale(off) ///
ylabel(7.4(0.05)7.7, nogrid) ///
xlabel(0 "0" 120 "2" 240 "4" 360 "6" 480 "8") ///
legend(off) ///
graphregion(color(white)) bgcolor(white) ///
scheme(s2color) ///
name(group5`name', replace) ///

}


foreach name in pco2  {

twoway ///
(scatter `name' time if (id==1), connect(ascending) msymbol(none)) ///
(scatter `name' time if (id==2), connect(ascending) msymbol(none)) ///
(scatter `name' time if (id==3), connect(ascending) msymbol(none)) ///
, ///
xtitle("") ///
ytitle("pCO{subscript:2} (kPa)") ///
/// xscale(off) ///
ylabel(3(1)7, nogrid) ///
xlabel(0 "0" 120 "2" 240 "4" 360 "6" 480 "8") ///
legend(off) ///
graphregion(color(white)) bgcolor(white) ///
scheme(s2color) ///
name(group1`name', replace) ///

twoway ///
(scatter `name' time if (id==4), connect(ascending) msymbol(none)) ///
(scatter `name' time if (id==5), connect(ascending) msymbol(none)) ///
, ///
xtitle("") ///
ytitle("pCO{subscript:2} (kPa)") ///
/// xscale(off) ///
ylabel(3(1)7, nogrid) ///
xlabel(0 "0" 120 "2" 240 "4" 360 "6" 480 "8") ///
legend(off) ///
graphregion(color(white)) bgcolor(white) ///
scheme(s2color) ///
name(group2`name', replace) ///

twoway ///
(scatter `name' time if (id==6), connect(ascending) msymbol(none)) ///
(scatter `name' time if (id==7), connect(ascending) msymbol(none)) ///
(scatter `name' time if (id==8), connect(ascending) msymbol(none)) ///
(scatter `name' time if (id==15), connect(ascending) msymbol(none)) ///
, ///
xtitle("") ///
ytitle("pCO{subscript:2} (kPa)") ///
/// xscale(off) ///
ylabel(3(1)7, nogrid) ///
xlabel(0 "0" 120 "2" 240 "4" 360 "6" 480 "8") ///
legend(off) ///
graphregion(color(white)) bgcolor(white) ///
scheme(s2color) ///
name(group3`name', replace) ///

twoway ///
(scatter `name' time if (id==9), connect(ascending) msymbol(none)) ///
(scatter `name' time if (id==10), connect(ascending) msymbol(none)) ///
(scatter `name' time if (id==11), connect(ascending) msymbol(none)) ///
, ///
xtitle("") ///
ytitle("pCO{subscript:2} (kPa)") ///
/// xscale(off) ///
ylabel(3(1)7, nogrid) ///
xlabel(0 "0" 120 "2" 240 "4" 360 "6" 480 "8") ///
legend(off) ///
graphregion(color(white)) bgcolor(white) ///
scheme(s2color) ///
name(group4`name', replace) ///

twoway ///
(scatter `name' time if (id==12), connect(ascending) msymbol(none)) ///
(scatter `name' time if (id==13), connect(ascending) msymbol(none)) ///
(scatter `name' time if (id==14), connect(ascending) msymbol(none)) ///
(scatter `name' time if (id==16), connect(ascending) msymbol(none)) ///
, ///
xtitle("") ///
ytitle("pCO{subscript:2} (kPa)") ///
/// xscale(off) ///
ylabel(3(1)7, nogrid) ///
xlabel(0 "0" 120 "2" 240 "4" 360 "6" 480 "8") ///
legend(off) ///
graphregion(color(white)) bgcolor(white) ///
scheme(s2color) ///
name(group5`name', replace) ///

}


foreach name in po2  {

twoway ///
(scatter `name' time if (id==1), connect(ascending) msymbol(none)) ///
(scatter `name' time if (id==2), connect(ascending) msymbol(none)) ///
(scatter `name' time if (id==3), connect(ascending) msymbol(none)) ///
, ///
xtitle("") ///
ytitle("pO{subscript:2} (kPa)") ///
/// xscale(off) ///
ylabel(8(2)16, nogrid) ///
xlabel(0 "0" 120 "2" 240 "4" 360 "6" 480 "8") ///
legend(off) ///
graphregion(color(white)) bgcolor(white) ///
scheme(s2color) ///
name(group1`name', replace) ///

twoway ///
(scatter `name' time if (id==4), connect(ascending) msymbol(none)) ///
(scatter `name' time if (id==5), connect(ascending) msymbol(none)) ///
, ///
xtitle("") ///
ytitle("pO{subscript:2} (kPa)") ///
/// xscale(off) ///
ylabel(8(2)16, nogrid) ///
xlabel(0 "0" 120 "2" 240 "4" 360 "6" 480 "8") ///
legend(off) ///
graphregion(color(white)) bgcolor(white) ///
scheme(s2color) ///
name(group2`name', replace) ///

twoway ///
(scatter `name' time if (id==6), connect(ascending) msymbol(none)) ///
(scatter `name' time if (id==7), connect(ascending) msymbol(none)) ///
(scatter `name' time if (id==8), connect(ascending) msymbol(none)) ///
(scatter `name' time if (id==15), connect(ascending) msymbol(none)) ///
, ///
xtitle("") ///
ytitle("pO{subscript:2} (kPa)") ///
/// xscale(off) ///
ylabel(8(2)16, nogrid) ///
xlabel(0 "0" 120 "2" 240 "4" 360 "6" 480 "8") ///
legend(off) ///
graphregion(color(white)) bgcolor(white) ///
scheme(s2color) ///
name(group3`name', replace) ///

twoway ///
(scatter `name' time if (id==9), connect(ascending) msymbol(none)) ///
(scatter `name' time if (id==10), connect(ascending) msymbol(none)) ///
(scatter `name' time if (id==11), connect(ascending) msymbol(none)) ///
, ///
xtitle("") ///
ytitle("pO{subscript:2} (kPa)") ///
/// xscale(off) ///
ylabel(8(2)16, nogrid) ///
xlabel(0 "0" 120 "2" 240 "4" 360 "6" 480 "8") ///
legend(off) ///
graphregion(color(white)) bgcolor(white) ///
scheme(s2color) ///
name(group4`name', replace) ///

twoway ///
(scatter `name' time if (id==12), connect(ascending) msymbol(none)) ///
(scatter `name' time if (id==13), connect(ascending) msymbol(none)) ///
(scatter `name' time if (id==14), connect(ascending) msymbol(none)) ///
(scatter `name' time if (id==16), connect(ascending) msymbol(none)) ///
, ///
xtitle("") ///
ytitle("pO{subscript:2} (kPa)") ///
/// xscale(off) ///
ylabel(8(2)16, nogrid) ///
xlabel(0 "0" 120 "2" 240 "4" 360 "6" 480 "8") ///
legend(off) ///
graphregion(color(white)) bgcolor(white) ///
scheme(s2color) ///
name(group5`name', replace) ///

}


foreach name in hco3  {

twoway ///
(scatter `name' time if (id==1), connect(ascending) msymbol(none)) ///
(scatter `name' time if (id==2), connect(ascending) msymbol(none)) ///
(scatter `name' time if (id==3), connect(ascending) msymbol(none)) ///
, ///
xtitle("") ///
ytitle("HCO{subscript:3} (mmol/L)") ///
/// xscale(off) ///
ylabel(24(4)36, nogrid) ///
xlabel(0 "0" 120 "2" 240 "4" 360 "6" 480 "8") ///
legend(off) ///
graphregion(color(white)) bgcolor(white) ///
scheme(s2color) ///
name(group1`name', replace) ///

twoway ///
(scatter `name' time if (id==4), connect(ascending) msymbol(none)) ///
(scatter `name' time if (id==5), connect(ascending) msymbol(none)) ///
, ///
xtitle("") ///
ytitle("HCO{subscript:3} (mmol/L)") ///
/// xscale(off) ///
ylabel(24(4)36, nogrid) ///
xlabel(0 "0" 120 "2" 240 "4" 360 "6" 480 "8") ///
legend(off) ///
graphregion(color(white)) bgcolor(white) ///
scheme(s2color) ///
name(group2`name', replace) ///

twoway ///
(scatter `name' time if (id==6), connect(ascending) msymbol(none)) ///
(scatter `name' time if (id==7), connect(ascending) msymbol(none)) ///
(scatter `name' time if (id==8), connect(ascending) msymbol(none)) ///
(scatter `name' time if (id==15), connect(ascending) msymbol(none)) ///
, ///
xtitle("") ///
ytitle("HCO{subscript:3} (mmol/L)") ///
/// xscale(off) ///
ylabel(24(4)36, nogrid) ///
xlabel(0 "0" 120 "2" 240 "4" 360 "6" 480 "8") ///
legend(off) ///
graphregion(color(white)) bgcolor(white) ///
scheme(s2color) ///
name(group3`name', replace) ///

twoway ///
(scatter `name' time if (id==9), connect(ascending) msymbol(none)) ///
(scatter `name' time if (id==10), connect(ascending) msymbol(none)) ///
(scatter `name' time if (id==11), connect(ascending) msymbol(none)) ///
, ///
xtitle("") ///
ytitle("HCO{subscript:3} (mmol/L)") ///
/// xscale(off) ///
ylabel(24(4)36, nogrid) ///
xlabel(0 "0" 120 "2" 240 "4" 360 "6" 480 "8") ///
legend(off) ///
graphregion(color(white)) bgcolor(white) ///
scheme(s2color) ///
name(group4`name', replace) ///

twoway ///
(scatter `name' time if (id==12), connect(ascending) msymbol(none)) ///
(scatter `name' time if (id==13), connect(ascending) msymbol(none)) ///
(scatter `name' time if (id==14), connect(ascending) msymbol(none)) ///
(scatter `name' time if (id==16), connect(ascending) msymbol(none)) ///
, ///
xtitle("") ///
ytitle("HCO{subscript:3} (mmol/L)") ///
/// xscale(off) ///
ylabel(24(4)36, nogrid) ///
xlabel(0 "0" 120 "2" 240 "4" 360 "6" 480 "8") ///
legend(off) ///
graphregion(color(white)) bgcolor(white) ///
scheme(s2color) ///
name(group5`name', replace) ///

}


foreach name in be {

twoway ///
(scatter `name' time if (id==1), connect(ascending) msymbol(none)) ///
(scatter `name' time if (id==2), connect(ascending) msymbol(none)) ///
(scatter `name' time if (id==3), connect(ascending) msymbol(none)) ///
, ///
xtitle("") ///
ytitle("Base excess (mmol/L)") ///
/// xscale(off) ///
ylabel(0(2)12, nogrid) ///
xlabel(0 "0" 120 "2" 240 "4" 360 "6" 480 "8") ///
legend(off) ///
graphregion(color(white)) bgcolor(white) ///
scheme(s2color) ///
name(group1`name', replace) ///

twoway ///
(scatter `name' time if (id==4), connect(ascending) msymbol(none)) ///
(scatter `name' time if (id==5), connect(ascending) msymbol(none)) ///
, ///
xtitle("") ///
ytitle("Base excess (mmol/L)") ///
/// xscale(off) ///
ylabel(0(2)12, nogrid) ///
xlabel(0 "0" 120 "2" 240 "4" 360 "6" 480 "8") ///
legend(off) ///
graphregion(color(white)) bgcolor(white) ///
scheme(s2color) ///
name(group2`name', replace) ///

twoway ///
(scatter `name' time if (id==6), connect(ascending) msymbol(none)) ///
(scatter `name' time if (id==7), connect(ascending) msymbol(none)) ///
(scatter `name' time if (id==8), connect(ascending) msymbol(none)) ///
(scatter `name' time if (id==15), connect(ascending) msymbol(none)) ///
, ///
xtitle("") ///
ytitle("Base excess (mmol/L)") ///
/// xscale(off) ///
ylabel(0(2)12, nogrid) ///
xlabel(0 "0" 120 "2" 240 "4" 360 "6" 480 "8") ///
legend(off) ///
graphregion(color(white)) bgcolor(white) ///
scheme(s2color) ///
name(group3`name', replace) ///

twoway ///
(scatter `name' time if (id==9), connect(ascending) msymbol(none)) ///
(scatter `name' time if (id==10), connect(ascending) msymbol(none)) ///
(scatter `name' time if (id==11), connect(ascending) msymbol(none)) ///
, ///
xtitle("") ///
ytitle("Base excess (mmol/L)") ///
/// xscale(off) ///
ylabel(0(2)12, nogrid) ///
xlabel(0 "0" 120 "2" 240 "4" 360 "6" 480 "8") ///
legend(off) ///
graphregion(color(white)) bgcolor(white) ///
scheme(s2color) ///
name(group4`name', replace) ///

twoway ///
(scatter `name' time if (id==12), connect(ascending) msymbol(none)) ///
(scatter `name' time if (id==13), connect(ascending) msymbol(none)) ///
(scatter `name' time if (id==14), connect(ascending) msymbol(none)) ///
(scatter `name' time if (id==16), connect(ascending) msymbol(none)) ///
, ///
xtitle("") ///
ytitle("Base excess (mmol/L)") ///
/// xscale(off) ///
ylabel(0(2)12, nogrid) ///
xlabel(0 "0" 120 "2" 240 "4" 360 "6" 480 "8") ///
legend(off) ///
graphregion(color(white)) bgcolor(white) ///
scheme(s2color) ///
name(group5`name', replace) ///

}


foreach name in so2 {

twoway ///
(scatter `name' time if (id==1), connect(ascending) msymbol(none)) ///
(scatter `name' time if (id==2), connect(ascending) msymbol(none)) ///
(scatter `name' time if (id==3), connect(ascending) msymbol(none)) ///
, ///
xtitle("") ///
ytitle("SO{subscript:2} (%)") ///
/// xscale(off) ///
ylabel(85(5)100, nogrid) ///
xlabel(0 "0" 120 "2" 240 "4" 360 "6" 480 "8") ///
legend(off) ///
graphregion(color(white)) bgcolor(white) ///
scheme(s2color) ///
name(group1`name', replace) ///

twoway ///
(scatter `name' time if (id==4), connect(ascending) msymbol(none)) ///
(scatter `name' time if (id==5), connect(ascending) msymbol(none)) ///
, ///
xtitle("") ///
ytitle("SO{subscript:2} (%)") ///
/// xscale(off) ///
ylabel(85(5)100, nogrid) ///
xlabel(0 "0" 120 "2" 240 "4" 360 "6" 480 "8") ///
legend(off) ///
graphregion(color(white)) bgcolor(white) ///
scheme(s2color) ///
name(group2`name', replace) ///

twoway ///
(scatter `name' time if (id==6), connect(ascending) msymbol(none)) ///
(scatter `name' time if (id==7), connect(ascending) msymbol(none)) ///
(scatter `name' time if (id==8), connect(ascending) msymbol(none)) ///
(scatter `name' time if (id==15), connect(ascending) msymbol(none)) ///
, ///
xtitle("") ///
ytitle("SO{subscript:2} (%)") ///
/// xscale(off) ///
ylabel(85(5)100, nogrid) ///
xlabel(0 "0" 120 "2" 240 "4" 360 "6" 480 "8") ///
legend(off) ///
graphregion(color(white)) bgcolor(white) ///
scheme(s2color) ///
name(group3`name', replace) ///

twoway ///
(scatter `name' time if (id==9), connect(ascending) msymbol(none)) ///
(scatter `name' time if (id==10), connect(ascending) msymbol(none)) ///
(scatter `name' time if (id==11), connect(ascending) msymbol(none)) ///
, ///
xtitle("") ///
ytitle("SO{subscript:2} (%)") ///
/// xscale(off) ///
ylabel(85(5)100, nogrid) ///
xlabel(0 "0" 120 "2" 240 "4" 360 "6" 480 "8") ///
legend(off) ///
graphregion(color(white)) bgcolor(white) ///
scheme(s2color) ///
name(group4`name', replace) ///

twoway ///
(scatter `name' time if (id==12), connect(ascending) msymbol(none)) ///
(scatter `name' time if (id==13), connect(ascending) msymbol(none)) ///
(scatter `name' time if (id==14), connect(ascending) msymbol(none)) ///
(scatter `name' time if (id==16), connect(ascending) msymbol(none)) ///
, ///
xtitle("") ///
ytitle("SO{subscript:2} (%)") ///
/// xscale(off) ///
ylabel(85(5)100, nogrid) ///
xlabel(0 "0" 120 "2" 240 "4" 360 "6" 480 "8") ///
legend(off) ///
graphregion(color(white)) bgcolor(white) ///
scheme(s2color) ///
name(group5`name', replace) ///

}


foreach name in hb {

twoway ///
(scatter `name' time if (id==1), connect(ascending) msymbol(none)) ///
(scatter `name' time if (id==2), connect(ascending) msymbol(none)) ///
(scatter `name' time if (id==3), connect(ascending) msymbol(none)) ///
, ///
xtitle("") ///
ytitle("Hb (g/L)") ///
/// xscale(off) ///
ylabel(80(10)130, nogrid) ///
xlabel(0 "0" 120 "2" 240 "4" 360 "6" 480 "8") ///
legend(off) ///
graphregion(color(white)) bgcolor(white) ///
scheme(s2color) ///
name(group1`name', replace) ///

twoway ///
(scatter `name' time if (id==4), connect(ascending) msymbol(none)) ///
(scatter `name' time if (id==5), connect(ascending) msymbol(none)) ///
, ///
xtitle("") ///
ytitle("Hb (g/L)") ///
/// xscale(off) ///
ylabel(80(10)130, nogrid) ///
xlabel(0 "0" 120 "2" 240 "4" 360 "6" 480 "8") ///
legend(off) ///
graphregion(color(white)) bgcolor(white) ///
scheme(s2color) ///
name(group2`name', replace) ///

twoway ///
(scatter `name' time if (id==6), connect(ascending) msymbol(none)) ///
(scatter `name' time if (id==7), connect(ascending) msymbol(none)) ///
(scatter `name' time if (id==8), connect(ascending) msymbol(none)) ///
(scatter `name' time if (id==15), connect(ascending) msymbol(none)) ///
, ///
xtitle("") ///
ytitle("Hb (g/L)") ///
/// xscale(off) ///
ylabel(80(10)130, nogrid) ///
xlabel(0 "0" 120 "2" 240 "4" 360 "6" 480 "8") ///
legend(off) ///
graphregion(color(white)) bgcolor(white) ///
scheme(s2color) ///
name(group3`name', replace) ///

twoway ///
(scatter `name' time if (id==9), connect(ascending) msymbol(none)) ///
(scatter `name' time if (id==10), connect(ascending) msymbol(none)) ///
(scatter `name' time if (id==11), connect(ascending) msymbol(none)) ///
, ///
xtitle("") ///
ytitle("Hb (g/L)") ///
/// xscale(off) ///
ylabel(80(10)130, nogrid) ///
xlabel(0 "0" 120 "2" 240 "4" 360 "6" 480 "8") ///
legend(off) ///
graphregion(color(white)) bgcolor(white) ///
scheme(s2color) ///
name(group4`name', replace) ///

twoway ///
(scatter `name' time if (id==12), connect(ascending) msymbol(none)) ///
(scatter `name' time if (id==13), connect(ascending) msymbol(none)) ///
(scatter `name' time if (id==14), connect(ascending) msymbol(none)) ///
(scatter `name' time if (id==16), connect(ascending) msymbol(none)) ///
, ///
xtitle("") ///
ytitle("Hb (g/L)") ///
/// xscale(off) ///
ylabel(80(10)130, nogrid) ///
xlabel(0 "0" 120 "2" 240 "4" 360 "6" 480 "8") ///
legend(off) ///
graphregion(color(white)) bgcolor(white) ///
scheme(s2color) ///
name(group5`name', replace) ///

}


foreach name in hct {

twoway ///
(scatter `name' time if (id==1), connect(ascending) msymbol(none)) ///
(scatter `name' time if (id==2), connect(ascending) msymbol(none)) ///
(scatter `name' time if (id==3), connect(ascending) msymbol(none)) ///
, ///
xtitle("") ///
ytitle("Hct (%)") ///
/// xscale(off) ///
ylabel(25(5)40, nogrid) ///
xlabel(0 "0" 120 "2" 240 "4" 360 "6" 480 "8") ///
legend(off) ///
graphregion(color(white)) bgcolor(white) ///
scheme(s2color) ///
name(group1`name', replace) ///

twoway ///
(scatter `name' time if (id==4), connect(ascending) msymbol(none)) ///
(scatter `name' time if (id==5), connect(ascending) msymbol(none)) ///
, ///
xtitle("") ///
ytitle("Hct (%)") ///
/// xscale(off) ///
ylabel(25(5)40, nogrid) ///
xlabel(0 "0" 120 "2" 240 "4" 360 "6" 480 "8") ///
legend(off) ///
graphregion(color(white)) bgcolor(white) ///
scheme(s2color) ///
name(group2`name', replace) ///

twoway ///
(scatter `name' time if (id==6), connect(ascending) msymbol(none)) ///
(scatter `name' time if (id==7), connect(ascending) msymbol(none)) ///
(scatter `name' time if (id==8), connect(ascending) msymbol(none)) ///
(scatter `name' time if (id==15), connect(ascending) msymbol(none)) ///
, ///
xtitle("") ///
ytitle("Hct (%)") ///
/// xscale(off) ///
ylabel(25(5)40, nogrid) ///
xlabel(0 "0" 120 "2" 240 "4" 360 "6" 480 "8") ///
legend(off) ///
graphregion(color(white)) bgcolor(white) ///
scheme(s2color) ///
name(group3`name', replace) ///

twoway ///
(scatter `name' time if (id==9), connect(ascending) msymbol(none)) ///
(scatter `name' time if (id==10), connect(ascending) msymbol(none)) ///
(scatter `name' time if (id==11), connect(ascending) msymbol(none)) ///
, ///
xtitle("") ///
ytitle("Hct (%)") ///
/// xscale(off) ///
ylabel(25(5)40, nogrid) ///
xlabel(0 "0" 120 "2" 240 "4" 360 "6" 480 "8") ///
legend(off) ///
graphregion(color(white)) bgcolor(white) ///
scheme(s2color) ///
name(group4`name', replace) ///

twoway ///
(scatter `name' time if (id==12), connect(ascending) msymbol(none)) ///
(scatter `name' time if (id==13), connect(ascending) msymbol(none)) ///
(scatter `name' time if (id==14), connect(ascending) msymbol(none)) ///
(scatter `name' time if (id==16), connect(ascending) msymbol(none)) ///
, ///
xtitle("") ///
ytitle("Hct (%)") ///
/// xscale(off) ///
ylabel(25(5)40, nogrid) ///
xlabel(0 "0" 120 "2" 240 "4" 360 "6" 480 "8") ///
legend(off) ///
graphregion(color(white)) bgcolor(white) ///
scheme(s2color) ///
name(group5`name', replace) ///

}


foreach name in k {

twoway ///
(scatter `name' time if (id==1), connect(ascending) msymbol(none)) ///
(scatter `name' time if (id==2), connect(ascending) msymbol(none)) ///
(scatter `name' time if (id==3), connect(ascending) msymbol(none)) ///
, ///
xtitle("") ///
ytitle("K (mmol/L)") ///
/// xscale(off) ///
ylabel(2.5(0.5)6, nogrid) ///
xlabel(0 "0" 120 "2" 240 "4" 360 "6" 480 "8") ///
legend(off) ///
graphregion(color(white)) bgcolor(white) ///
scheme(s2color) ///
name(group1`name', replace) ///

twoway ///
(scatter `name' time if (id==4), connect(ascending) msymbol(none)) ///
(scatter `name' time if (id==5), connect(ascending) msymbol(none)) ///
, ///
xtitle("") ///
ytitle("K (mmol/L)") ///
/// xscale(off) ///
ylabel(2.5(0.5)6, nogrid) ///
xlabel(0 "0" 120 "2" 240 "4" 360 "6" 480 "8") ///
legend(off) ///
graphregion(color(white)) bgcolor(white) ///
scheme(s2color) ///
name(group2`name', replace) ///

twoway ///
(scatter `name' time if (id==6), connect(ascending) msymbol(none)) ///
(scatter `name' time if (id==7), connect(ascending) msymbol(none)) ///
(scatter `name' time if (id==8), connect(ascending) msymbol(none)) ///
(scatter `name' time if (id==15), connect(ascending) msymbol(none)) ///
, ///
xtitle("") ///
ytitle("K (mmol/L)") ///
/// xscale(off) ///
ylabel(2.5(0.5)6, nogrid) ///
xlabel(0 "0" 120 "2" 240 "4" 360 "6" 480 "8") ///
legend(off) ///
graphregion(color(white)) bgcolor(white) ///
scheme(s2color) ///
name(group3`name', replace) ///

twoway ///
(scatter `name' time if (id==9), connect(ascending) msymbol(none)) ///
(scatter `name' time if (id==10), connect(ascending) msymbol(none)) ///
(scatter `name' time if (id==11), connect(ascending) msymbol(none)) ///
, ///
xtitle("") ///
ytitle("K (mmol/L)") ///
/// xscale(off) ///
ylabel(2.5(0.5)6, nogrid) ///
xlabel(0 "0" 120 "2" 240 "4" 360 "6" 480 "8") ///
legend(off) ///
graphregion(color(white)) bgcolor(white) ///
scheme(s2color) ///
name(group4`name', replace) ///

twoway ///
(scatter `name' time if (id==12), connect(ascending) msymbol(none)) ///
(scatter `name' time if (id==13), connect(ascending) msymbol(none)) ///
(scatter `name' time if (id==14), connect(ascending) msymbol(none)) ///
(scatter `name' time if (id==16), connect(ascending) msymbol(none)) ///
, ///
xtitle("") ///
ytitle("K (mmol/L)") ///
/// xscale(off) ///
ylabel(2.5(0.5)6, nogrid) ///
xlabel(0 "0" 120 "2" 240 "4" 360 "6" 480 "8") ///
legend(off) ///
graphregion(color(white)) bgcolor(white) ///
scheme(s2color) ///
name(group5`name', replace) ///

}


foreach name in na {

twoway ///
(scatter `name' time if (id==1), connect(ascending) msymbol(none)) ///
(scatter `name' time if (id==2), connect(ascending) msymbol(none)) ///
(scatter `name' time if (id==3), connect(ascending) msymbol(none)) ///
, ///
xtitle("") ///
ytitle("Na (mmol/L)") ///
/// xscale(off) ///
ylabel(130(10)160, nogrid) ///
xlabel(0 "0" 120 "2" 240 "4" 360 "6" 480 "8") ///
legend(off) ///
graphregion(color(white)) bgcolor(white) ///
scheme(s2color) ///
name(group1`name', replace) ///

twoway ///
(scatter `name' time if (id==4), connect(ascending) msymbol(none)) ///
(scatter `name' time if (id==5), connect(ascending) msymbol(none)) ///
, ///
xtitle("") ///
ytitle("Na (mmol/L)") ///
/// xscale(off) ///
ylabel(130(10)160, nogrid) ///
xlabel(0 "0" 120 "2" 240 "4" 360 "6" 480 "8") ///
legend(off) ///
graphregion(color(white)) bgcolor(white) ///
scheme(s2color) ///
name(group2`name', replace) ///

twoway ///
(scatter `name' time if (id==6), connect(ascending) msymbol(none)) ///
(scatter `name' time if (id==7), connect(ascending) msymbol(none)) ///
(scatter `name' time if (id==8), connect(ascending) msymbol(none)) ///
(scatter `name' time if (id==15), connect(ascending) msymbol(none)) ///
, ///
xtitle("") ///
ytitle("Na (mmol/L)") ///
/// xscale(off) ///
ylabel(130(10)160, nogrid) ///
xlabel(0 "0" 120 "2" 240 "4" 360 "6" 480 "8") ///
legend(off) ///
graphregion(color(white)) bgcolor(white) ///
scheme(s2color) ///
name(group3`name', replace) ///

twoway ///
(scatter `name' time if (id==9), connect(ascending) msymbol(none)) ///
(scatter `name' time if (id==10), connect(ascending) msymbol(none)) ///
(scatter `name' time if (id==11), connect(ascending) msymbol(none)) ///
, ///
xtitle("") ///
ytitle("Na (mmol/L)") ///
/// xscale(off) ///
ylabel(130(10)160, nogrid) ///
xlabel(0 "0" 120 "2" 240 "4" 360 "6" 480 "8") ///
legend(off) ///
graphregion(color(white)) bgcolor(white) ///
scheme(s2color) ///
name(group4`name', replace) ///

twoway ///
(scatter `name' time if (id==12), connect(ascending) msymbol(none)) ///
(scatter `name' time if (id==13), connect(ascending) msymbol(none)) ///
(scatter `name' time if (id==14), connect(ascending) msymbol(none)) ///
(scatter `name' time if (id==16), connect(ascending) msymbol(none)) ///
, ///
xtitle("") ///
ytitle("Na (mmol/L)") ///
/// xscale(off) ///
ylabel(130(10)160, nogrid) ///
xlabel(0 "0" 120 "2" 240 "4" 360 "6" 480 "8") ///
legend(off) ///
graphregion(color(white)) bgcolor(white) ///
scheme(s2color) ///
name(group5`name', replace) ///

}


foreach name in ca {

twoway ///
(scatter `name' time if (id==1), connect(ascending) msymbol(none)) ///
(scatter `name' time if (id==2), connect(ascending) msymbol(none)) ///
(scatter `name' time if (id==3), connect(ascending) msymbol(none)) ///
, ///
xtitle("") ///
ytitle("Ca (mmol/L)") ///
/// xscale(off) ///
ylabel(1(0.1)1.5, nogrid) ///
xlabel(0 "0" 120 "2" 240 "4" 360 "6" 480 "8") ///
legend(off) ///
graphregion(color(white)) bgcolor(white) ///
scheme(s2color) ///
name(group1`name', replace) ///

twoway ///
(scatter `name' time if (id==4), connect(ascending) msymbol(none)) ///
(scatter `name' time if (id==5), connect(ascending) msymbol(none)) ///
, ///
xtitle("") ///
ytitle("Ca (mmol/L)") ///
/// xscale(off) ///
ylabel(1(0.1)1.5, nogrid) ///
xlabel(0 "0" 120 "2" 240 "4" 360 "6" 480 "8") ///
legend(off) ///
graphregion(color(white)) bgcolor(white) ///
scheme(s2color) ///
name(group2`name', replace) ///

twoway ///
(scatter `name' time if (id==6), connect(ascending) msymbol(none)) ///
(scatter `name' time if (id==7), connect(ascending) msymbol(none)) ///
(scatter `name' time if (id==8), connect(ascending) msymbol(none)) ///
(scatter `name' time if (id==15), connect(ascending) msymbol(none)) ///
, ///
xtitle("") ///
ytitle("Ca (mmol/L)") ///
/// xscale(off) ///
ylabel(1(0.1)1.5, nogrid) ///
xlabel(0 "0" 120 "2" 240 "4" 360 "6" 480 "8") ///
legend(off) ///
graphregion(color(white)) bgcolor(white) ///
scheme(s2color) ///
name(group3`name', replace) ///

twoway ///
(scatter `name' time if (id==9), connect(ascending) msymbol(none)) ///
(scatter `name' time if (id==10), connect(ascending) msymbol(none)) ///
(scatter `name' time if (id==11), connect(ascending) msymbol(none)) ///
, ///
xtitle("") ///
ytitle("Ca (mmol/L)") ///
/// xscale(off) ///
ylabel(1(0.1)1.5, nogrid) ///
xlabel(0 "0" 120 "2" 240 "4" 360 "6" 480 "8") ///
legend(off) ///
graphregion(color(white)) bgcolor(white) ///
scheme(s2color) ///
name(group4`name', replace) ///

twoway ///
(scatter `name' time if (id==12), connect(ascending) msymbol(none)) ///
(scatter `name' time if (id==13), connect(ascending) msymbol(none)) ///
(scatter `name' time if (id==14), connect(ascending) msymbol(none)) ///
(scatter `name' time if (id==16), connect(ascending) msymbol(none)) ///
, ///
xtitle("") ///
ytitle("Ca (mmol/L)") ///
/// xscale(off) ///
ylabel(1(0.1)1.5, nogrid) ///
xlabel(0 "0" 120 "2" 240 "4" 360 "6" 480 "8") ///
legend(off) ///
graphregion(color(white)) bgcolor(white) ///
scheme(s2color) ///
name(group5`name', replace) ///

}


foreach name in cl {

twoway ///
(scatter `name' time if (id==1), connect(ascending) msymbol(none)) ///
(scatter `name' time if (id==2), connect(ascending) msymbol(none)) ///
(scatter `name' time if (id==3), connect(ascending) msymbol(none)) ///
, ///
xtitle("") ///
ytitle("Cl (mmol/L)") ///
/// xscale(off) ///
ylabel(100(5)120, nogrid) ///
xlabel(0 "0" 120 "2" 240 "4" 360 "6" 480 "8") ///
legend(off) ///
graphregion(color(white)) bgcolor(white) ///
scheme(s2color) ///
name(group1`name', replace) ///

twoway ///
(scatter `name' time if (id==4), connect(ascending) msymbol(none)) ///
(scatter `name' time if (id==5), connect(ascending) msymbol(none)) ///
, ///
xtitle("") ///
ytitle("Cl (mmol/L)") ///
/// xscale(off) ///
ylabel(100(5)120, nogrid) ///
xlabel(0 "0" 120 "2" 240 "4" 360 "6" 480 "8") ///
legend(off) ///
graphregion(color(white)) bgcolor(white) ///
scheme(s2color) ///
name(group2`name', replace) ///

twoway ///
(scatter `name' time if (id==6), connect(ascending) msymbol(none)) ///
(scatter `name' time if (id==7), connect(ascending) msymbol(none)) ///
(scatter `name' time if (id==8), connect(ascending) msymbol(none)) ///
(scatter `name' time if (id==15), connect(ascending) msymbol(none)) ///
, ///
xtitle("") ///
ytitle("Cl (mmol/L)") ///
/// xscale(off) ///
ylabel(100(5)120, nogrid) ///
xlabel(0 "0" 120 "2" 240 "4" 360 "6" 480 "8") ///
legend(off) ///
graphregion(color(white)) bgcolor(white) ///
scheme(s2color) ///
name(group3`name', replace) ///

twoway ///
(scatter `name' time if (id==9), connect(ascending) msymbol(none)) ///
(scatter `name' time if (id==10), connect(ascending) msymbol(none)) ///
(scatter `name' time if (id==11), connect(ascending) msymbol(none)) ///
, ///
xtitle("") ///
ytitle("Cl (mmol/L)") ///
/// xscale(off) ///
ylabel(100(5)120, nogrid) ///
xlabel(0 "0" 120 "2" 240 "4" 360 "6" 480 "8") ///
legend(off) ///
graphregion(color(white)) bgcolor(white) ///
scheme(s2color) ///
name(group4`name', replace) ///

twoway ///
(scatter `name' time if (id==12), connect(ascending) msymbol(none)) ///
(scatter `name' time if (id==13), connect(ascending) msymbol(none)) ///
(scatter `name' time if (id==14), connect(ascending) msymbol(none)) ///
(scatter `name' time if (id==16), connect(ascending) msymbol(none)) ///
, ///
xtitle("") ///
ytitle("Cl (mmol/L)") ///
/// xscale(off) ///
ylabel(100(5)120, nogrid) ///
xlabel(0 "0" 120 "2" 240 "4" 360 "6" 480 "8") ///
legend(off) ///
graphregion(color(white)) bgcolor(white) ///
scheme(s2color) ///
name(group5`name', replace) ///

}


foreach name in glu {

twoway ///
(scatter `name' time if (id==1), connect(ascending) msymbol(none)) ///
(scatter `name' time if (id==2), connect(ascending) msymbol(none)) ///
(scatter `name' time if (id==3), connect(ascending) msymbol(none)) ///
, ///
xtitle("") ///
ytitle("Glucose (mmol/L)") ///
/// xscale(off) ///
ylabel(2(2)10, nogrid) ///
xlabel(0 "0" 120 "2" 240 "4" 360 "6" 480 "8") ///
legend(off) ///
graphregion(color(white)) bgcolor(white) ///
scheme(s2color) ///
name(group1`name', replace) ///

twoway ///
(scatter `name' time if (id==4), connect(ascending) msymbol(none)) ///
(scatter `name' time if (id==5), connect(ascending) msymbol(none)) ///
, ///
xtitle("") ///
ytitle("Glucose (mmol/L)") ///
/// xscale(off) ///
ylabel(2(2)10, nogrid) ///
xlabel(0 "0" 120 "2" 240 "4" 360 "6" 480 "8") ///
legend(off) ///
graphregion(color(white)) bgcolor(white) ///
scheme(s2color) ///
name(group2`name', replace) ///

twoway ///
(scatter `name' time if (id==6), connect(ascending) msymbol(none)) ///
(scatter `name' time if (id==7), connect(ascending) msymbol(none)) ///
(scatter `name' time if (id==8), connect(ascending) msymbol(none)) ///
(scatter `name' time if (id==15), connect(ascending) msymbol(none)) ///
, ///
xtitle("") ///
ytitle("Glucose (mmol/L)") ///
/// xscale(off) ///
ylabel(2(2)10, nogrid) ///
xlabel(0 "0" 120 "2" 240 "4" 360 "6" 480 "8") ///
legend(off) ///
graphregion(color(white)) bgcolor(white) ///
scheme(s2color) ///
name(group3`name', replace) ///

twoway ///
(scatter `name' time if (id==9), connect(ascending) msymbol(none)) ///
(scatter `name' time if (id==10), connect(ascending) msymbol(none)) ///
(scatter `name' time if (id==11), connect(ascending) msymbol(none)) ///
, ///
xtitle("") ///
ytitle("Glucose (mmol/L)") ///
/// xscale(off) ///
ylabel(2(2)10, nogrid) ///
xlabel(0 "0" 120 "2" 240 "4" 360 "6" 480 "8") ///
legend(off) ///
graphregion(color(white)) bgcolor(white) ///
scheme(s2color) ///
name(group4`name', replace) ///

twoway ///
(scatter `name' time if (id==12), connect(ascending) msymbol(none)) ///
(scatter `name' time if (id==13), connect(ascending) msymbol(none)) ///
(scatter `name' time if (id==14), connect(ascending) msymbol(none)) ///
(scatter `name' time if (id==16), connect(ascending) msymbol(none)) ///
, ///
xtitle("") ///
ytitle("Glucose (mmol/L)") ///
/// xscale(off) ///
ylabel(2(2)10, nogrid) ///
xlabel(0 "0" 120 "2" 240 "4" 360 "6" 480 "8") ///
legend(off) ///
graphregion(color(white)) bgcolor(white) ///
scheme(s2color) ///
name(group5`name', replace) ///

}


foreach name in lact {

twoway ///
(scatter `name' time if (id==1), connect(ascending) msymbol(none)) ///
(scatter `name' time if (id==2), connect(ascending) msymbol(none)) ///
(scatter `name' time if (id==3), connect(ascending) msymbol(none)) ///
, ///
xtitle("") ///
ytitle("Lactate (mmol/L)") ///
/// xscale(off) ///
ylabel(0(0.5)2.5, nogrid) ///
xlabel(0 "0" 120 "2" 240 "4" 360 "6" 480 "8") ///
legend(off) ///
graphregion(color(white)) bgcolor(white) ///
scheme(s2color) ///
name(group1`name', replace) ///

twoway ///
(scatter `name' time if (id==4), connect(ascending) msymbol(none)) ///
(scatter `name' time if (id==5), connect(ascending) msymbol(none)) ///
, ///
xtitle("") ///
ytitle("Lactate (mmol/L)") ///
/// xscale(off) ///
ylabel(0(0.5)2.5, nogrid) ///
xlabel(0 "0" 120 "2" 240 "4" 360 "6" 480 "8") ///
legend(off) ///
graphregion(color(white)) bgcolor(white) ///
scheme(s2color) ///
name(group2`name', replace) ///

twoway ///
(scatter `name' time if (id==6), connect(ascending) msymbol(none)) ///
(scatter `name' time if (id==7), connect(ascending) msymbol(none)) ///
(scatter `name' time if (id==8), connect(ascending) msymbol(none)) ///
(scatter `name' time if (id==15), connect(ascending) msymbol(none)) ///
, ///
xtitle("") ///
ytitle("Lactate (mmol/L)") ///
/// xscale(off) ///
ylabel(0(0.5)2.5, nogrid) ///
xlabel(0 "0" 120 "2" 240 "4" 360 "6" 480 "8") ///
legend(off) ///
graphregion(color(white)) bgcolor(white) ///
scheme(s2color) ///
name(group3`name', replace) ///

twoway ///
(scatter `name' time if (id==9), connect(ascending) msymbol(none)) ///
(scatter `name' time if (id==10), connect(ascending) msymbol(none)) ///
(scatter `name' time if (id==11), connect(ascending) msymbol(none)) ///
, ///
xtitle("") ///
ytitle("Lactate (mmol/L)") ///
/// xscale(off) ///
ylabel(0(0.5)2.5, nogrid) ///
xlabel(0 "0" 120 "2" 240 "4" 360 "6" 480 "8") ///
legend(off) ///
graphregion(color(white)) bgcolor(white) ///
scheme(s2color) ///
name(group4`name', replace) ///

twoway ///
(scatter `name' time if (id==12), connect(ascending) msymbol(none)) ///
(scatter `name' time if (id==13), connect(ascending) msymbol(none)) ///
(scatter `name' time if (id==14), connect(ascending) msymbol(none)) ///
(scatter `name' time if (id==16), connect(ascending) msymbol(none)) ///
, ///
xtitle("") ///
ytitle("Lactate (mmol/L)") ///
/// xscale(off) ///
ylabel(0(0.5)2.5, nogrid) ///
xlabel(0 "0" 120 "2" 240 "4" 360 "6" 480 "8") ///
legend(off) ///
graphregion(color(white)) bgcolor(white) ///
scheme(s2color) ///
name(group5`name', replace) ///

}


foreach name in svo2 {

twoway ///
(scatter `name' time if (id==1), connect(ascending) msymbol(none)) ///
(scatter `name' time if (id==2), connect(ascending) msymbol(none)) ///
(scatter `name' time if (id==3), connect(ascending) msymbol(none)) ///
, ///
xtitle("") ///
ytitle("SvO{subscript:2} (%)") ///
/// xscale(off) ///
ylabel(40(10)80, nogrid) ///
xlabel(0 "0" 120 "2" 240 "4" 360 "6" 480 "8") ///
legend(off) ///
graphregion(color(white)) bgcolor(white) ///
scheme(s2color) ///
name(group1`name', replace) ///

twoway ///
(scatter `name' time if (id==4), connect(ascending) msymbol(none)) ///
(scatter `name' time if (id==5), connect(ascending) msymbol(none)) ///
, ///
xtitle("") ///
ytitle("SvO{subscript:2} (%)") ///
/// xscale(off) ///
ylabel(40(10)80, nogrid) ///
xlabel(0 "0" 120 "2" 240 "4" 360 "6" 480 "8") ///
legend(off) ///
graphregion(color(white)) bgcolor(white) ///
scheme(s2color) ///
name(group2`name', replace) ///

twoway ///
(scatter `name' time if (id==6), connect(ascending) msymbol(none)) ///
(scatter `name' time if (id==7), connect(ascending) msymbol(none)) ///
(scatter `name' time if (id==8), connect(ascending) msymbol(none)) ///
(scatter `name' time if (id==15), connect(ascending) msymbol(none)) ///
, ///
xtitle("") ///
ytitle("SvO{subscript:2} (%)") ///
/// xscale(off) ///
ylabel(40(10)80, nogrid) ///
xlabel(0 "0" 120 "2" 240 "4" 360 "6" 480 "8") ///
legend(off) ///
graphregion(color(white)) bgcolor(white) ///
scheme(s2color) ///
name(group3`name', replace) ///

twoway ///
(scatter `name' time if (id==9), connect(ascending) msymbol(none)) ///
(scatter `name' time if (id==10), connect(ascending) msymbol(none)) ///
(scatter `name' time if (id==11), connect(ascending) msymbol(none)) ///
, ///
xtitle("") ///
ytitle("SvO{subscript:2} (%)") ///
/// xscale(off) ///
ylabel(40(10)80, nogrid) ///
xlabel(0 "0" 120 "2" 240 "4" 360 "6" 480 "8") ///
legend(off) ///
graphregion(color(white)) bgcolor(white) ///
scheme(s2color) ///
name(group4`name', replace) ///

twoway ///
(scatter `name' time if (id==12), connect(ascending) msymbol(none)) ///
(scatter `name' time if (id==13), connect(ascending) msymbol(none)) ///
(scatter `name' time if (id==14), connect(ascending) msymbol(none)) ///
(scatter `name' time if (id==16), connect(ascending) msymbol(none)) ///
, ///
xtitle("") ///
ytitle("SvO{subscript:2} (%)") ///
/// xscale(off) ///
ylabel(40(10)80, nogrid) ///
xlabel(0 "0" 120 "2" 240 "4" 360 "6" 480 "8") ///
legend(off) ///
graphregion(color(white)) bgcolor(white) ///
scheme(s2color) ///
name(group5`name', replace) ///

}


//Combine panels into figure
graph combine ///
group1ph group2ph group3ph group4ph group5ph ///
group1pco2 group2pco2 group3pco2 group4pco2 group5pco2 ///
group1po2 group2po2 group3po2 group4po2 group5po2 ///
group1hco3 group2hco3 group3hco3 group4hco3 group5hco3 ///
group1be group2be group3be group4be group5be ///
group1so2 group2so2 group3so2 group4so2 group5so2 ///
group1hb group2hb group3hb group4hb group5hb ///
group1hct group2hct group3hct group4hct group5hct ///
group1k group2k group3k group4k group5k ///
group1na group2na group3na group4na group5na ///
group1ca group2ca group3ca group4ca group5ca ///
group1cl group2cl group3cl group4cl group5cl ///
group1glu group2glu group3glu group4glu group5glu ///
group1lact group2lact group3lact group4lact group5lact ///
group1svo2 group2svo2 group3svo2 group4svo2 group5svo2 ///
, ///
iscale(*.7) ///
graphregion(color(white))  ///
cols(5) ysize(8) xsize(4) ///
xcommon ///

graph export "fig_bloodgas_supplementary.tif", as(tif) width(4000) replace
graph export "fig_bloodgas_supplementary.eps", as(eps) replace


*********************************************************
** Blood gas: Mixed models of pO2, O2 saturation and pCO2
*********************************************************

//Read raw data
import delimited using rysz_rawdata_bloodgas.csv, clear

******************************************************************************
**Variable list
**id:     Animal identifier
**time:  Time in minutes since start of experiment
**group: Categorical variable representing the following groups:
         **1: Supraphysiological ANGII infusion (id 1, 2 and 3)
         **2: MLN-4760 and supraphysiological ANGII infusion (id 4 and 5)
         **3: Disease model (MLN-4760 and low dose ANGII infusion 
		      **(id 6, 7, 8 and 15))
         **4: Treatment group (MLN-4760 low dose ANGII infusion and treatment 
		      **(id 9, 10 and 11))
         **5: Control group (id 12, 13, 14 and 16)
**so2:   SO2 (%)
**po2:   pO2 (kPa)
**pco2:  pCO2 (kPa)
******************************************************************************

//Test control, model and treatment
keep if (group==3) | (group==4) | (group==5)


//Run mixed model for pO2
mixed po2 /// Outcome: pO2
ib5.group /// Treatment assignment at the individual-level 
|| id: /// Id at the higher level, time at the lower
, /// 
dfmethod(kroger) /// Small sample correction
reml /// Restricted maximum likelihood

//Pair-wise comparisons
pwcompare i.group, effects ///
mcompare(sidak) /// Sidak adjustment for multiple comparisons
small /// Small sample correction


//Run mixed model for O2 saturation
mixed so2 /// Outcome: O2 saturation
ib5.group /// Treatment assignment at the individual-level 
|| id: /// Id at the higher level, time at the lower
, /// 
dfmethod(kroger) /// Small sample correction
reml /// Restricted maximum likelihood

//Pair-wise comparisons
pwcompare i.group, effects ///
mcompare(sidak) /// Sidak adjustment for multiple comparisons
small /// Small sample correction


//Run mixed model for pCO2
mixed pco2 /// Outcome: pCO2
ib5.group /// Treatment assignment at the individual-level 
|| id: /// Id at the higher level, time at the lower
, /// 
dfmethod(kroger) /// Small sample correction
reml /// Restricted maximum likelihood

//Pair-wise comparisons
pwcompare i.group, effects ///
mcompare(sidak) /// Sidak adjustment for multiple comparisons
small /// Small sample correction


***********************************************
** Bleeding time: Mixed model of bleeding time
***********************************************

//Read raw data
import delimited using rysz_rawdata_bleeding.csv, clear

******************************************************************************
**Variable list
**id:       Animal identifier
**time:     Time in minutes since start of experiment
**group:    Categorical variable representing the following groups:
            **1: Supraphysiological ANGII infusion (id 1, 2 and 3)
            **2: MLN-4760 and supraphysiological ANGII infusion (id 4 and 5)
            **3: Disease model (MLN-4760 and low dose ANGII infusion 
		    **(id 6, 7, 8 and 15))
            **4: Treatment group (MLN-4760 low dose ANGII infusion and treatment 
		    **(id 9, 10 and 11))
            **5: Control group (id 12, 13, 14 and 16)
**bleeding: Bleeding time
******************************************************************************

//Test treatment versus control
keep if (group==3) | (group==4) | (group==5)

//Center time at 4 hours
gen int timec = time-240

//Run mixed model for PA systolic
mixed bleeding /// Outcome: PA systolic
c.timec /// Continuous time centered at 4 hours
ib5.group /// Treatment assignment at the individual-level 
c.timec#ib5.group /// Treatment difference in growth rate (vs control)
|| id: /// Id at the higher level, time at the lower
c.timec /// Random intercept (default) and random slope for each id
, /// 
dfmethod(kroger) /// Small sample correction
reml /// Restricted maximum likelihood

//Pair-wise comparisons of intercept
pwcompare i.group, effects ///
mcompare(sidak) /// Sidak adjustment for multiple comparisons
small /// Small sample correction

//Pair-wise comparisons of slopes
margins group, dydx(timec) pwcompare(effects group) mcompare(sidak)


STOP
