# Supplementary material for: COVID-19 pathophysiology may be driven by an imbalance in the renin-angiotensin-aldosterone system
Source: Nat Commun. 2021 Apr 23;12:2417. doi: 10.1038/s41467-021-22713-z (PMC8065208; doi:10.1038/s41467-021-22713-z)
Supplement: Supplementary file 4 — Source Data [file 41467_2021_22713_MOESM4_ESM.zip › Rysz_SourceData_CTPA_cohort.xls]

## Sheet: CTPA
ReferralIdentifierHashed	PseudoID	PadimTG	PadimJA	NotPerformed	AnglingProblem	Artifact	ToWeakContrast	PulmonaryThrombosisTrue
0fd15b3ab809ef4a536b4dbeb2b7fa98	15ecb500be0a5f425165f71ed44536e1	N/A	N/A	1	0	0	0	N/A
d9b29008e12c9c3fbd75cef3143bfd6d	748a4a7c4d72848947ac80d5bba2788f	N/A	N/A	1	0	0	0	N/A
977bb43f6f376edbfc0168d134808cca	2cc5976ac4c5ac1f7a1f21f16fcf2941	29.3	30.9	0	0	0	0	0
27c4a1d7dd080f24e789639fe71553a2	11ffc1f002230c6d37cbc35933584548	25	25.3	0	0	0	0	0
6d07c904a79150271dcb3aa59436f6de	1dadae59cbf50ef66bec36d717b7fcb4	29.2	30.1	0	0	0	0	0
7ee873a8457f22dd2db1662f73f53fdd	63f09edc44967e717eaf669f99445641	26.5	26.9	0	0	0	0	0
e52ba445c9ab76517b24932a89cdf3b7	bdaf04054f069112b25a6b92aa64c145	Artifact	23.4	0	0	1	0	0
b1571e5dc3f1ca782a2235a69bdcf817	d1259cf703bbd53f6c0faa3f74ec39e1	Artifact	22.5	0	0	1	0	0
19d7c4656e29cd240efef1124fad4b80	0d50b3b9e777c46d1264ae585031a6b8	20.2	21	0	0	0	0	0
3d773dab742821564dc4ba7cf9695726	e72716834e29fdbdb2c8c3ae7d45f448	31.1	31	0	0	0	0	0
9d971f9ce07d9a14af06bdd70c930339	4a9d6751cec1f3cf08d3809eb740915d	32	31.9	0	0	0	0	0
39114b01140b343fe870060a16223c8b	782c43945580f7d821baf0a842e15cc5	29.7	34.5	0	0	0	0	0
de56335409dcb168f929a78e7264572a	5681fde2359ca5f2b09c6787300a5108	28.2	28.7	0	0	0	0	0
517567b76a32d5b120d915b79a79b228	f27551f47637d8e88a3f25faf2f9d32b	28.3	29.8	0	0	0	0	1
d8008c478836c4d557e8414cb319b88c	3747b87ac273bb379bd83164be625784	Artifact	27	0	0	1	0	0
387ffce69c8e30632bc64ff8bf6e776e	170d303b6ec2b1f2a59ff665f9691141	30.5	31.1	0	0	0	0	0
8b6ceb06403fa9b44b01cd3887bffbff	998d7ac1efc24d34e794d87f88145eae	37	36.4	0	0	0	0	0
0b424c08b0f365cbca868d89383aa683	0c23dae067f9e5268e1b50dfb1a1ca98	24.1	26.7	0	0	0	0	0
6f3160c4c81c0e136ee656491e5a795f	963c788092055b16e6e6241be8eaa465	31.5	30.8	0	0	0	0	0
552e282c567ed0ee03d44875b190fcd7	3c1c462de729bf41d76f217c70bc0b0d	39.9	39.8	0	0	0	0	0
33a10e3d01bf80a3673965f10d8781a2	6cea1aaae3283236754d63e17444f2fe	26.3	26	0	0	0	0	0
fdb7acfeabd3df2994df2c0caf06a50a	4bf2dc99881cd87a0986a0738d5a30f2	30.6	30.3	0	0	0	0	0
e288dfa413daa5a893f96fea78f072b6	14e277abeca3c787ea9b7376ba4e3aa4	31.4	29.5	0	0	0	0	0
f4b3a2fa20879db8bb812a646b20ee7e	b7cdc0024ceb54c929b59338d0b71233	22.5	22.1	0	0	0	0	0
c618e0eddba5a97207fb354b8f0a61ab	a5d43eff6491cbc8606333826feca4a3	30.3	26.9	0	0	0	0	0
ec30765203a306038ee048417836891f	84e6e925b79b6198ba622efed58f7729	29.8	30.4	0	0	0	0	1
335a5bf9a9253f037e00e08c6e01438c	f297644652bf3aa3936ac0f874fcfb98	29.3	29.4	0	0	0	0	0
e57a43150a2ccc0c79e961ae03892efc	c3170678b1e80063cb3694cddceac150	25.4	24.9	0	0	0	0	1
5ecec28e89d99aadfc97e64a1e3b2129	28b4cdc5d8c62b0b9273d6666255d10e	42.7	43.9	0	0	0	0	0
3457222cb113a16cf3d8c9fe616810c9	708b98802cabca64bb7bccaca1db74d9	26.9	26.8	0	0	0	0	1
f0db73934bbd8a26ea0011e4292a727f	9ab4f26f2ea199019e21cbded73b3440	Artifact	23.6	0	0	1	0	0
521fbeedaaa3d0e00281c4138eed466b	c3a1b9998eab80db3270b1c69f2eb7b7	24.2	25.1	0	0	0	0	0
df110b5f9f150d83579456a16ab29b82	f1be4801478447acfbe6968917b030ae	25.3	23.6	0	0	0	0	0
fe5919f0ec3f2abb18d0a8fa2c08f591	850dff7f9d4a84a01530b023b3376a38	28.8	28.8	0	0	0	0	0
7bb627afa12eb3f221a6a0b39801ea83	91fd53f90cdefcd1211d4c257e355fac	25.8	26.6	0	0	0	0	0
fafd042720588ee47ed589f2bb6f6011	8d57f6224f8c3925ec88677b2ebb9f47	28.6	29.1	0	0	0	0	0
121fc346391e0309f8c4af709b6336ed	998d7ac1efc24d34e794d87f88145eae	Artifact	35.4	0	0	1	0	0
67099a7191422bdf145df88da6c1bfb2	527eb6aba3b50d8f66351524962ffd07	37	35.2	0	0	0	0	0
f83c797339c47d5be29408d92a46ab17	3a9ab554706121a21193bf28082bb234	26.8	26.9	0	0	0	0	0
590c2ab6e62cc03d84e4e311eb4a5d05	6e7931963b3d0be5f36194a46cd429a0	24.8	24.2	0	0	0	0	0
7b0de5bf56a0fa586b90e0fa936f7044	70bf93a3b776b49dad5f4b52a42fcb56	38.7	41.4	0	0	0	0	0
134c8a93e087d85a6ed2f1e026d8ca2c	f72fc22a3f924d7bee74575c78d617ec	29.8	31.3	0	0	0	0	1
81f5e41eaf961879c0d844628f6d48ac	bdaf04054f069112b25a6b92aa64c145	27.1	27.3	0	0	0	0	0
33b3a058e7bb8391b5cf83d3666c2604	cd12f99b1f7affa334da247706b07eab	25	25.8	0	0	0	0	0
2cd0f5bda5efd89486479e2a8240ca5e	ba26ff3ad185d49dbe91a00324465611	22.8	23	0	0	0	0	0
7a6ae6dd3e51990ce1035db88193e11b	38de2752c46ea0d6eabea4adfcb16211	28.5	28.7	0	0	0	0	0
bc88895b6fc4527d27929c436a1ea81a	26f125c02c96e8f1a3d72376e49b7431	24	27.5	0	0	0	0	0
7f1abe751f857357a1a49c44ea77211d	f8b0f5e1b0c4e86bb22c9c7461b04da1	29.5	27.5	0	0	0	0	0
0a49008e03d22e2789c99c09e179c74f	49282c1553ab0ddb39ba9d58ad935a03	30.7	33.3	0	0	0	0	0
4962907e89b6525809aada61749b1f64	df4114f1f2ecff9446a6c5df2577863f	32.4	30.6	0	0	0	0	0
17b3c189e1f6c6c0e3918a0f4f85d702	cdd4fbc8c768c8fa49eb22eddbe4ae9a	Artifact	33.3	0	0	1	0	0
fb40af6bd4660ba82314928623dd8f73	03cd85192baf0b6d1fc85a99317ebb7d	27.1	27.2	0	0	0	0	0
441a9292aff1697aa7906abe09f91465	4de763e84e90f2d3787c76b56330c01c	32	31.6	0	0	0	0	0
2899c2d402b9311c546986a0215197f0	5f0c00749355919cbcdd42df0adb997d	29.7	30.5	0	0	0	0	0
abd8e6348a5452630c29ab97142aadaa	b6b9ecb54da537160373df0e84b37684	25.1	25.3	0	0	0	0	0
953b4918bd76c56f238dbc4d05eb16fa	963c788092055b16e6e6241be8eaa465	N/A	N/A	1	0	0	0	N/A
c6c976d89af68f43066b0dfc8aefcb13	d4aee29dd553c984c726c3d8eec9b579	27.1	28.5	0	0	0	0	0
6387f5b5c11bf6f4f3807014b12e9780	0d27fe6d46aaaef198011cfb92e28d6b	30.4	30.9	0	0	0	0	0
a45bb219f669a869b2fa88ae9edc869e	0d5fc38d576c2152027364ee64cb7537	32.1	31.6	0	0	0	0	0
3c35dcf0e227f3c2d58d346215986e46	e72716834e29fdbdb2c8c3ae7d45f448	32.7	33.2	0	0	0	0	0
96ad6682bd85e4b9a9a0038e1782342b	14fd5431f557042a66387b0ee169a05e	27.4	27	0	0	0	0	0
defce03b5661a15bed12d61c6525c012	30314ea844c9576a23ad3c0a4d289b43	24.8	23.9	0	0	0	0	0
3e9566eba69a5e7af90cc7331b00c9c5	4abd2a84345ee93d7f942ab06f8fb97f	24.8	23.7	0	0	0	0	0
20403aefba501bc92ff0f6e56a767840	6d9e420e5c1b0bd1c03d9c8787bfd992	N/A	N/A	1	0	0	0	N/A
a038ed0916e8edb1906afcbd7e54f7f8	6d9e420e5c1b0bd1c03d9c8787bfd992	26.7	27	0	0	0	0	1
b132b9bda3fb69c6022b341c961f9919	67555c9c53f9b652cb3b2710b2753ce4	Artifact	25.6	0	0	1	0	1
5920bb60a6be0d31b2f3a410f589dd13	55293cfd793f41995d61c9ffc33805e7	33.2	33.2	0	0	0	0	0
4077e7d4fd8cbb6a09e5da42cabec85d	14daf402015aad28c2483ca14121b0d3	Artifact	22.4	0	0	1	0	0
d4c1d7fe3eecefe2f2299a03c763e4df	35d5ce59b6ae03907e0d19a59807b449	Artifact	22.5	0	0	1	0	0
2dbcc16f439835b3ed20ffdd3eabf1e3	b07f9d5525958938fe38ac0c3c17c426	N/A	N/A	1	0	0	0	N/A
b9175b94bbfa553b7d88be7c871c3f49	dacb5ae24bc80bef2ef84bcc1b871176	32.4	33.2	0	0	0	0	0
46be6b5e754aaa744f65bba2c855362c	7a4bb72cd47a986b93274a9c6a64d26c	28	33.6	0	0	0	0	0
4c2c36d5230887954aecdd475cca7471	00bd46bc74b54bebda9897927c960906	N/A	N/A	1	0	0	0	N/A
c33a12cb523c2ec1df9eb1fd3c90a461	bfb0115eeb863d4befce4d035fdbc630	30.3	29	0	0	0	0	1
b711579192a2c61e78c6fa99078739b0	bdaf04054f069112b25a6b92aa64c145	Artifact	28.7	0	0	1	0	0
9f36184b77581bd0ee224e4ba681d28a	a0ad55b663ddf1e5668efed7762566d9	27.2	27.7	0	0	0	0	0
7db8357513c22ce99239f955a8826dd9	260af4d3ddc61722c5f835433bbd2c44	32.9	33.8	0	0	0	0	0
16905c23e27c1d587fe2eedfdd43ca7a	e90e9d5eeb8a19073037b218281ea1b9	27.9	29.8	0	0	0	0	0
6096610856597ac7d491dcea1423ad38	73b344c4c96a1e75ee83148c5a05186c	23.1	22.8	0	0	0	0	0
f6138dcd9a164fc99997bc24d1c6f33b	52c27a95eadcaa820227f94c40f2a112	24.2	23.4	0	0	0	0	0
4e2fe31a422ecec9a8ae43c9976b5d82	60eb61437f38fafc5c1284596322914d	22.7	22.5	0	0	0	0	0
4553181d16f3f510e528b41d444d55b6	926f8f0c0f4f2fe34867758a6dff4c4f	24.2	24.3	0	0	0	0	0
fcebda97a5d69663981818ceb00f5940	63ca29b97b71a8eebd07e5595ca51b6d	22.6	24.1	0	0	0	0	0
5e35cb550e6dfb2bed40103d2da6c30f	db9b2200aecf6eb975870e3e4cc319fe	28.9	29.1	0	0	0	0	0
f179f7b1653362c61a73ed4e9799d57f	1dadae59cbf50ef66bec36d717b7fcb4	28.1	28.1	0	0	0	0	0
cf1e1719fd9645e7fb3ba1b2b64e1c9c	5194e912425e20ce6369573def26585e	28	29.8	0	0	0	0	0
cae9bcf4f18018f0739191b3bdc22772	184edbb2a7844ec7d4cec1b84c0be87f	25.8	26.1	0	0	0	0	0
66fc7748ae9f8fd5e5246019a609560f	12d1aa3363be5004ba6ecb9b08ca90f7	38.5	35.9	0	0	0	0	1
f60f4385675a7ccda1b3c6c7b9c64f43	c70e6712857836858d115740d20b3724	N/A	N/A	1	0	0	0	N/A
dcffe4f34693ee3f00c127a0fa728917	8fe7d1935c9f51e1b4f3613dce3f646b	33.7	34.3	0	0	0	0	1
88431f3a028306286412634bea0ce3f2	ec37912e602328332f490143771325c4	32.6	33.2	0	0	0	0	0
92025bbba57154730a23518c46d15fe0	574d26f6be930f66de9682f8a2ecdc7e	Artifact	34.9	0	0	1	0	0
1dd1ad41425fca459f61f04d9185c2dc	087b0c1e6851ca6d3b3d602db9471f28	25.1	26	0	0	0	0	0
07184c40199d8ec09f6a47fc53527c35	70bf93a3b776b49dad5f4b52a42fcb56	37.3	38.2	0	0	0	0	0
2620e373ae1363b4c69b1c3c3bb46452	28b4cdc5d8c62b0b9273d6666255d10e	43.2	41.3	0	0	0	0	0
6cac1df5173dac6bc15f63eca8e5f62c	6bf48feb0c3c26e184cb6b7cd2154837	30.7	30.4	0	0	0	0	0
14075ea97cc8bf603a67a1abe8b6e652	c70e6712857836858d115740d20b3724	N/A	N/A	1	0	0	0	N/A
f2789a90a3c4427929d3fa64ec768eb0	5730262f5ce2b0c6d5a6a37ca43e33b7	31.4	30.7	0	0	0	0	0
8c2a07449c4149f292045db5781f5e23	c500092f52a1705f26d977664933e1d4	27.5	27.7	0	0	0	0	0
7670e0545dcd011c0de9f49f013a9ee8	daa631567e94cb38b89c2b2452302529	25.6	25.1	0	0	0	0	0
39a5816a5f1d196281efafcefe410baf	00d6e22a7a58f894733494d133c7e0f0	Artifact	31.5	0	0	1	0	0
b81c9dd7428647a7bf81ed9f3913797b	7adc4f213a5d09ce1a50f3562ac3d830	28.4	28.5	0	0	0	0	0
99a3cb37dc6e723418c055c80ae88677	d3a782baa3086be51a19787e66db7839	32.6	31.7	0	0	0	0	0
f297730ee87d45f92f1d14abaa9b9744	619ec9d9c0ba2f56ca237fabf81f074b	Artifact	27.1	0	0	1	0	0
9191407b3d5a584980150ea33e234cd9	6cee0e4802b53f40e6ce08704a8b7542	26.4	25.2	0	0	0	0	0
2d360dd1211903611ff9a6fc075d7cbc	9a19632918b433eb5699f531ea05d6a2	25.9	24.6	0	0	0	0	0
2c0a9c722e7322bbf487ed419637b81a	eaf5dff76c620c75ae6448beca4f1004	30.2	29.3	0	0	0	0	0
863711b52fdf318d36b23b4bcae0709f	c03b5ad375de1f681dc19113344bd885	29.4	28.8	0	0	0	0	0
33951e8462d50b3f89e55ea6d649a2ec	d76deb39e2a811094d2c5c85d566d548	34.9	35.6	0	0	0	0	1
2994b81e22879d186aa1a4e69b72c123	267d32b78885cdce39abfc338e1170e9	36.8	33.2	0	0	0	0	0
976992721ea09ed52ed73df24700b560	2b8678f816aa0b26e0792533dbae792a	28.7	28.3	0	0	0	0	0
482008a14c86b32608920c2f51c2aa4b	260af4d3ddc61722c5f835433bbd2c44	35.1	36.9	0	0	0	0	0
52a530deeb0e9a8d1bbfd73f5a9be038	3b37feabe3a9dd992258d7b3bb2848f5	29.9	29.2	0	0	0	0	0
8306e9872ef5168dcfe698b001c315af	6595bdeee66d4cf733a22ae9413e53c1	32.4	32.5	0	0	0	0	0
e3717a166185e476d0588919ce118ec6	b0ed8d713b4958dcfeee8398a3c75df7	27.7	26.3	0	0	0	0	0
ca86521febd5a99289d64a8e1b5169fd	9270249fbabdf0e6df3eb85047cc776f	31.4	31	0	0	0	0	0
82755223c1916f1123222ee75fc14ab0	6281892375e4778daa3087a3eb5f7091	27.8	28.5	0	0	0	0	0
f589756beaf041ea23e3f0e7197494e9	186e5efaf09fdf59e0d041c8f62dd39d	23.6	23.2	0	0	0	0	1
03ef610c2f4e70d9a5963027dcf86f09	184edbb2a7844ec7d4cec1b84c0be87f	N/A	N/A	1	0	0	0	N/A
1616358c034ce2f0345f06b454cb9b8f	1e053a60368c83690ee7689cbab22363	28.4	29.8	0	0	0	0	0
c87b9a2282e7f75a5645212853c4d1ac	6d5eb38524ebe1a5055535ba6e1efca6	27.7	28	0	0	0	0	0
967fdeb130869bfcbf593e6ad7ede639	47bc4a933656095b7f6ddde7bfa19d16	24.7	23.2	0	0	0	0	0
513820852e6aea889cb87c1db7508c35	bb49341cb8395aa3fd1ce3f2fd38467f	36.7	36	0	0	0	0	0
c202f956ae58e1a30081d1f1a27f4a39	6f76297469a8ba733d7ac61b6a3f05d0	33.1	33.8	0	0	0	0	1
27ecd41a42cd516967b05d708f31a91e	84e6e925b79b6198ba622efed58f7729	Artifact	20.6	0	0	1	0	1
4320181542b3604862eb34cdcdf1a863	84e6e925b79b6198ba622efed58f7729	Artifact	Artifact	0	0	1	0	1
f1517c32ad07f1915def5c87c4d6235c	504151f65de16ed9a86e0b03a4b7ae7f	Artifact	27.3	0	0	1	0	0
89e883249c123bd9828bbd67fad6cbeb	6ed7615e09541d1499871585ffc47836	30.9	31	0	0	0	0	1
a4ae0ce8d8952e6b6d2dde58625cfb23	8cc08e3bac82b893ed45bad2856c31bc	24	23.7	0	0	0	0	0
26633f38614870ea6ca5529a9300acff	3eb43d36ca66a00a3726920c9fc880c9	23.2	22.2	0	0	0	0	0
fb32b7e6e096442e1d592ebaea8edbde	4bff2a3a6de1a8ffd797199e99f302c8	27.5	26.9	0	0	0	0	0
8f69e5cd6870a9b1d48fe71f7be33651	f27551f47637d8e88a3f25faf2f9d32b	25.9	26.7	0	0	0	0	0
a3d42dd07c74cc4688abe5eb92d44f39	66b2937c3208806bfda956711ba996fc	26.8	27.1	0	0	0	0	0
4c6a005711079d9e8ca72a8431540ff4	fe870048186d59b6e47fef1ab9dcb13e	Artifact	24.3	0	0	1	0	0
e7f05814f72ded3c7ac0e09bbd9b5618	0c3f921d6ff1bff564afaa494941f173	Artifact	27.5	0	0	1	0	0
ae572d6c3e279fbe6cd6acbc7ede8df1	307645842a850d12769c6011fc483f97	26.9	27.3	0	0	0	0	1
516d33035ba57f34299703f3e1106f8e	6d9e420e5c1b0bd1c03d9c8787bfd992	26.6	25.8	0	0	0	0	0
4d4102c7c5442012613d742c31e00bae	67555c9c53f9b652cb3b2710b2753ce4	28.3	29.2	0	0	0	0	1
6c23f3e935c167f1dca86373f4a22294	88d971908a5108b0d639be616bc799be	25.2	25.2	0	0	0	0	0
044bcf7cca80d2852e1af911f3bc625e	170d303b6ec2b1f2a59ff665f9691141	32.6	31.4	0	0	0	0	0
5b824c4caa8a02d21955c065f4455c97	13dd3cf808d4bd33c3c9601938bea387	24.7	25	0	0	0	0	0
b5aac370c7432442d5a3417c5fc9fc23	cf8c90151e9e7746cc6de18014e354e3	40.7	39.2	0	0	0	0	0
8e4f4a10e5ceda49a33457dbcb4bd9ff	800baed9658b2b604728063fe929c964	32.5	33.6	0	0	0	0	0
79ab8e5e9d5df1cd7bb647f49c8d7362	ed30c4ca5062c9cf2a7a431d2894e511	Artifact	Artifact	0	0	1	0	0
e83fe9aa7f10ff795aa30fce084e14cc	25d233247a036efb1c4610c4388d65a6	29.2	31.1	0	0	0	0	0
3b4760e45887055a776506fcad6da269	ff24ebd4618d06c5636439e16fd62bb1	29.8	33.5	0	0	0	0	0
9c6d12db1f8d9ddae0d98d6743125b88	9a1b27ffbfc15d4116bf53668d0efd77	26.2	23.5	0	0	0	0	0
80250d05148822c54f67bd2e7f4c4f0c	bb6a6f43d18eb1a4d4fec55334672345	22.3	22.4	0	0	0	0	0
405b81d7e1a556e46f5d02ae52f37503	d76deb39e2a811094d2c5c85d566d548	32.5	33.9	0	0	0	0	1
3ed75aa3ae2a69766e754f26c95d7a3a	7ec8b2405ca669c1e1d5ebc2d90b767c	22.7	21.5	0	0	0	0	0
bb1dea2d09ece4a575b89a98f893ca19	dc8042e5d3a077b91bde155013e87f3d	24.5	24.1	0	0	0	0	0
3e6ae84142aa6bae4e88e2764ba8a559	800baed9658b2b604728063fe929c964	33.4	34.3	0	0	0	0	0
f19ce5ec0e851f5c7229cd63e21448b4	b9aa672c8bd55199c2544342897fd971	22.2	21.6	0	0	0	0	0
6c3ce41ccbb539447efc498c975b2ab2	9a19cbe8692872c7dd25ea5e8d4bbec7	25.6	28.1	0	0	0	0	0
e0af02cf459a1f341c51f83a47856236	13b31a622a41540a4af405801a438fbe	31.7	32.8	0	0	0	0	0
697708629c47730391d72a35b68576f6	64572e659a18bfdcd6edebeea7a7f08f	Artifact	35.8	0	0	1	0	0
e65cc61f862ef208519823838c84f18c	2cf79472d73dc6c57bbe218edfbff39e	Artifact	23.2	0	0	1	0	0
da638f9ac19cb6369c69c448d4cfb4d8	eaf5dff76c620c75ae6448beca4f1004	29.2	29.5	0	0	0	0	0
95c94fd5b978f3e41f20c00d247ca112	ff3a546df74722d4131e247437a500b5	27.5	28.6	0	0	0	0	0
162d4266628bd57765ee044ea8a38e75	785724504dcfad46f4230ab625ead65d	29.6	30.5	0	0	0	0	1
63b5714cec21f6960d24385547df3983	dc8042e5d3a077b91bde155013e87f3d	N/A	N/A	1	0	0	0	N/A
b4cc52aa3fb662385f3467944b7dbf81	d342b0b5ce4ec9f306d481510f08af55	24.6	27.4	0	0	0	0	0
2102d66785c2974ac0938dd29c938abb	768278edb2a7156416a958c82c2ee061	24.8	25.1	0	0	0	0	0
2de4b9eb4f775c2924537d353d60885c	527eb6aba3b50d8f66351524962ffd07	32.2	32.4	0	0	0	0	0
7352a3cefbf86a2916f750557965ab21	708b98802cabca64bb7bccaca1db74d9	26.5	23.7	0	0	0	0	1
c6fd7c92f9cd8d2a97ed4caa61e8e12d	1a38f1d1ab5c1eaf3055096b9357d83a	28	27.9	0	0	0	0	0
719d9e4fc04a65ec7a02713e09c49d5f	7521b79b0f267824fd1e336c69fdcf63	33.3	32.4	0	0	0	0	1
e695557d0c82dbb0b4d121de10195909	89a5c2f5483014d88a898ab314dd12d1	36	36.1	0	0	0	0	0
7f32a24f40fb52d9edc8897c7e4c178f	00d6e22a7a58f894733494d133c7e0f0	37.9	38.8	0	0	0	0	0
1b73ae133daf3cbcbe273c0365d5fb33	84e6e925b79b6198ba622efed58f7729	33.2	34.7	0	0	0	0	1
01d4192a2c5f14da7e72058df7e79abf	fe870048186d59b6e47fef1ab9dcb13e	29.3	26.9	0	0	0	0	0
1e8080ea97648d7db46df443d11bd012	b8438ac0086f66bf586fa75987f6fc0f	28.7	27.5	0	0	0	0	0
4bd492fdf74f5bbc933c696b995aef3e	b9433b57db362f3d18d596c61f0516e2	30.8	30.4	0	0	0	0	0
a1edec923c272e284855ac42eacc1ebb	0406964b4a4ce4458b36a436a7497ade	36.7	38.2	0	0	0	0	1
44712130fc86f9608fefb9db60b62641	8fe7d1935c9f51e1b4f3613dce3f646b	32.8	33	0	0	0	0	1
ed271702fb5d4ed7f611bbb2697da71e	8fe7d1935c9f51e1b4f3613dce3f646b	33.4	34.2	0	0	0	0	1
e496d47ac17d958b94c5212b97cf8248	9735058856f0f063d9ec518d7de175a9	27.5	27.4	0	0	0	0	0
c32f4cc216d063b4eaa01875d52c9758	ba26ff3ad185d49dbe91a00324465611	32.7	32.5	0	0	0	0	0
057d781ef660eb6a84b51844b0221b64	90d0ebcc9fafbd1714c56f4f409ec668	23	22.8	0	0	0	0	0
6b648c113bfba07216daebe41e2efe7e	a63772ba59be4fb2a28b655c4543e563	29	29.3	0	0	0	0	0
6a075cd4fd88acd5f29b70af19bcac88	c6e0d94faa9b64ef3d17c5d4940ec98f	25.7	29.2	0	0	0	0	0
882fbbe87819749c7cb11dfa91240149	5ecd35056af3b65da0e01122fe1369f5	Artifact	19	0	0	1	0	0
91b1274d5cc1fc5858e283d82afd4c9d	ca8e0af0c307b5a89ca5adea3ebfdf46	28.8	30.2	0	0	0	0	0
9702f3dee398aa6255bf51abe6b2294d	25245c4d69d088ee123e9983aba031b4	40.5	40.2	0	0	0	0	0
09fb22da627fed6a44437920890b31a6	cc10ed23816a9eb4ed812de40f143e8b	31.3	31.1	0	0	0	0	0
9ad1315af1e772202e26a42b6275aaf6	32df4d27ccf981a9edc81292807a52e4	32.1	32.9	0	0	0	0	0
e238c5e58882626d4b19bf11d048685c	3279f717c374038aff0ac40d6e605210	Artifact	27.5	0	0	1	0	0
edde37d3429b0a12fb56e985b135a7b2	4b89859999fa15a140f5eda34266df33	33.5	32.1	0	0	0	0	0
f4b41d1eac494c1c45288cf5c4061718	33cf6f2abdbdfa060dc8572e4dcd676b	26	25.4	0	0	0	0	0
a61620f177fa70b9e4f9bffc07a7556f	5ef9a7eb0562f856a1127ef60170f848	26.8	26.6	0	0	0	0	1
7b47be5c9bfaec94273d5c9856928698	149b49c4dd955de35860b3ca767f437d	26.8	25.9	0	0	0	0	0
0f2896ba093972b188a069511cc021eb	8daac884efbff82a0888002639af1c93	26.3	N/A	0	0	0	1	N/A
42515051908559c664f81e67459878b6	6bf48feb0c3c26e184cb6b7cd2154837	29.3	28.4	0	0	0	0	1
1e9f1d167e29f70eca0fd4a288a00f5d	c0d4e6c1d08d12a61afe366a6b185935	30.3	30.8	0	0	0	0	1
1f67dc82ba5bca24f17e0bf38aa4f0cf	fdc2e91beb8f1842b6cd0ecfa3df7414	SliceAnglingError	23.1	0	1	0	0	0
441bfccf9f89c197776f374d9565ce0c	e45a2e281b4ae5b48749906c142e1457	Artifact	25.9	0	0	1	0	1
96b350dea7f25405b9ae9495f70a9117	23c175cdeb5489129af8b16e21e70b4f	27	26.2	0	0	0	0	0
5fb6a49da802dc5dc29417f24e4df14c	d5e9b455fc278800d2305c9976e02324	32.7	33.3	0	0	0	0	1
6c1477ce3eabe0566351266d089d8aac	6891c50daa61ca7ce5b705957f02a257	Artifact	28.1	0	0	1	0	0
18073352b2134b2209d74474a46ff8ad	d78b31cf22d46a9b36462ad004b26d29	28.1	28.3	0	0	0	0	0
dce75bcfb722075edb7f2d67aea9088c	a8bcaac4d815b2f3b34819cf688f81c4	22.8	22.5	0	0	0	0	0
0f99af257641c2a019fb11bf0f9f0238	d66919ad3f5c52c106e6b53fac634e1b	23	22.6	0	0	0	0	0
6b6e6ed9c9c4de3926c0ae29cd735abb	d2dfa5123a287524f6371ec248febc69	26.4	26	0	0	0	0	0
35701be32ee585826e8cdbec7b3a0d1d	ba6c576d72bbf724f7466c61704c39df	28.4	27	0	0	0	0	0
1a97a99844b56a6dbc1d80c4ee30f137	7fa29b5837e24b426253e265b5470420	29.3	30.2	0	0	0	0	0
727775799b2bdac6ca16298a341e3ea5	fad20d7dedbabb46704758a35250bab2	27.6	27	0	0	0	0	1
d6b864572e32968a17c07e1d0dc90ccf	aa8a719975a1d5a16b15746cfb565390	SliceAnglingError	23.9	0	1	0	0	0
256b23a45b6f2f203e3de63b16a7f664	d7d25042922193b0f4139a100045a7d5	28.8	27.8	0	0	0	0	0
f29b38275712279aed24701a630fe500	b8438ac0086f66bf586fa75987f6fc0f	31.5	31.9	0	0	0	0	0
583c792aa40c2125fc9051905aee31f1	2fa2b6dca2eb47537540c2cc6c434172	Artifact	34	0	0	1	0	0
b3836883ac15c09e22d884b248c1150c	698c64bbe7eaa0f36f0bd4cbdf63267f	Artifact	22.1	0	0	1	0	1
5aef1abb06fbbaf1c69ba71490222562	fbe33bad5c36c2c1f20434cee5703778	28.7	28.6	0	0	0	0	0
0de0604a103dc93e1e7eff58e72e5d7a	8f1ed0d49f8274eab54b7c50a22b0700	Artifact	26.9	0	0	1	0	0
513c548adc501e0d59c493d294522b9f	2b8678f816aa0b26e0792533dbae792a	Artifact	34.2	0	0	1	0	1
8cbcb0c096dec0c48524f3cb60995539	816e84164ec0f087087ef471865e25a4	33.7	30.6	0	0	0	0	1
a67fdff5c862bea2e58a2b9bb31a0f49	daf2a52711ffc6eccd129f4e167d4ab0	30.9	31.1	0	0	0	0	1
8067bded4519c4b0ad88654e42e14635	963724c26fe7569cb5c4847a8f094003	33	31.2	0	0	0	0	0
c9e1d27befe1b96dfe6519b2d88c0422	7805835df3008a0de8180d96f2703d97	30.9	30.8	0	0	0	0	0
28f85fa97e38c2cdbf402c59ecd1455e	ea3c22b9187530f426e9ba2c37500e89	33.3	31.6	0	0	0	0	0
f6545ae2bf084846a4cff7f877ca3676	4484adc916c3c02fbf008796815cb744	36.6	36.7	0	0	0	0	0
accb005e35a13ecebcf1af60f3b9190d	7ce9371253ef60557748f9bcb06f2f68	20	20.4	0	0	0	0	0
9abd7a52fad265cc2029861c5b6405a3	73d89ad7f3b8d718f1654d5d7e4501c3	23.7	23.6	0	0	0	0	0
b03315e85fb2f89672b62d638acee2e2	6281892375e4778daa3087a3eb5f7091	28.4	26	0	0	0	0	0
beb99085c592c2bfa89574ba2716bab6	800baed9658b2b604728063fe929c964	33.8	32.9	0	0	0	0	0
7c4c2e4803f072a09099900ef63a731d	ed30c4ca5062c9cf2a7a431d2894e511	Artifact	30.8	0	0	1	0	1
06a587fc84dd169be1e39091be80d3e0	d5e9b455fc278800d2305c9976e02324	26.8	27.4	0	0	0	0	1
73fbee98aa914854fbdbd7a4c25faa35	dda466db48f058b790d1a1bc3adc3b8e	29.3	30.1	0	0	0	0	0
0e5da2dc4a55af54639d69a183a545c1	437a88a30604645c16823a5446cfbd90	30.1	29.8	0	0	0	0	0
593e093efd52bd7295c4cff76e4bd02b	cfd270cf48607b98190f207374154cb2	Artifact	30.1	0	0	1	0	0
d15045342bbbd7249bc705f083552bba	4e8180692124ec7cab40a005dca1d8fb	38.5	40.2	0	0	0	0	0
bf9b181498627d65d5f7de319e98f2d3	172169ea5cf09712b1ae63a239078c69	26.8	25.7	0	0	0	0	0
60a87e84187b98699a674fc9244de426	3897a26b6cf714ffbb4fa86f0b4ebc15	29.5	29.4	0	0	0	0	0
1fb38595656bae80075ef3be9e69039b	e324b3fb2976cce0f44f78bf2328f0f1	32.3	29.7	0	0	0	0	0
3f6da65fe03f723c669922c01c03ca2f	7169f94dc1d0e372bfeae19f1c543a57	38.9	39	0	0	0	0	0
e687bc96f62d606c8041e41239f213f4	5baa30b0b94ddaf87e5e1b0b376a446e	23.3	21.3	0	0	0	0	1
31fa6da90f236d373208c04ce7271575	b168779c9a113c7d42eafbf614f62ecd	30.2	30.2	0	0	0	1	N/A
066f83808cce62fc46ba1aea4db4ae14	ac56627b002ae2425d45f5bcf7d3b9b3	27.8	27.1	0	0	0	0	1
3e15a9ecc9c06112dc3dbfe29908ed48	ad4230dc5f1f5500fc4afd8941d27bfd	23.1	23.4	0	0	0	0	0
4ca56bf0a9089af8a64aad8c58747b0d	849a8e4e2e6a9bb0dfd85698af05bb9f	37.2	35.7	0	0	0	0	0
c14ff8d45cce306d8ece58b477ee5fcc	9ad16a0f0f9d6c1391bc710b09a1bcc5	30.6	29.6	0	0	0	0	0
c8923a2dd372e100ac3a3bd5b566e6a9	df412c2bb6a2262427b7c29d5f0f186c	Artifact	Artifact	0	0	1	0	0
a7d2f983b94b5bab37577e90be3e59d4	260e0a83d3255c229a2d38d126598746	Artifact	31.1	0	0	1	0	0
b80da8309ed68dd39ef6d7e5c520de80	46db5c49d228c7919ba9e099bffd8654	23.6	23.4	0	0	0	0	0
37ca5d1f95eeb5a4157d3421c228ae51	845e88dc7f473df0c9891c25c511b112	24.4	24.9	0	0	0	0	0
b2cd97225aae48d1e8110ef42e1dfec3	6acde69742cbad93fa8dacb74f0648fa	27.1	26.8	0	0	0	0	0
725fc76e1be324da9c21e50c4339aa31	6f170e52854d7c24ca4683aeba8f6077	N/A	N/A	1	0	0	0	N/A
7a3b76fcb130fe771354a6f1fa94c4ad	83b1f58d1231e5c76fa5cef23187311e	N/A	N/A	1	0	0	0	N/A
c3a9d75138e8d7d2c52a3f657ebea180	046d42e7a04b8a6c9f9129c03b49de87	26.7	27	0	0	0	0	0
79913b3ec3007ac214b73270c25388e7	889c77ee53688f76e2894338779fbd6a	29.4	29.4	0	0	0	0	0
ebbbfab36c061e74860b7d9c80382c5a	ead9f646d9fcf2be5abef83b9c881d76	24.6	23.9	0	0	0	0	0
5077105df6ea0396fec4b3c10c5a3f1c	159080ab5a07398955a63e16f11bae25	25.6	27.7	0	0	0	0	1
58b635303896511d113eb6c1e1f2a03d	41881b540a5bcd52c574ad60a698e6dc	29.1	29.1	0	0	0	0	1
d0f0a8d385af858bc1f912b24ecb3f00	370d85d78bfc13c35f304b5c51293554	39.1	35.8	0	0	0	0	0
01fcc58f8c9e13845f9e498e932c6b7e	3aab1afcb81b049f0a36a2cb967995ca	35	32.5	0	0	0	0	0
42f6504bc80657222b4b7a20535eb113	810455d58f3b071c185d0d1a253c943d	Artifact	Artifact	0	0	1	0	0
28b2663747d430d20d46f368588e8fac	374133fcce15b1231243c2218d51c005	Artifact	Artifact	0	0	1	0	0
dcae9535e2b696dfde13eecc5ac9b903	dd8c5938e684acf082c12b0188a400e4	29	28	0	0	0	0	0
f26c266d7276fb4b3382446b121d9ade	09793beccc1691b719b032e83546e9ae	32.5	31.4	0	0	0	0	1
bc6e6470e4335b88b9482b058ddfe9eb	48439b33ec3545f325cfb5ee17e102a9	27.2	27.5	0	0	0	0	0
30d22f7d94ff4e8d92770c7f47494be5	9a125bf4f89cdfc33c76f7e3ca16d831	35.6	35.3	0	0	0	0	1
e83cd871d84596840486494ae9586bb3	8f1ed0d49f8274eab54b7c50a22b0700	Artifact	Artifact	0	0	1	0	0
05397ecbe12dd5e7e466fb6edf3b3367	288230d54487df07837529a1e1c12d38	22.4	23.6	0	0	0	0	1
e8085664e3b0a20dc1ebabce067d141c	b9aa672c8bd55199c2544342897fd971	23.8	21.8	0	0	0	0	0
952d4b53042fe243c50e14d2addd9f7f	cbe861ee43b43bf1e4b77603203d6f35	28.5	28.4	0	0	0	0	0
729a9de08776f777b237c39b652f805b	0488b6dfca130920f090c05d3313c07c	Artifact	31	0	0	1	0	0
7825cb21ca1e604553ebd81111e13894	1419fdb0a9007bf5eb4a1dc5a0ad5e5f	33.4	28.5	0	0	0	0	0
05a86d8e48d694133d6e90e87b824a47	4e8180692124ec7cab40a005dca1d8fb	39.6	38.8	0	0	0	0	0
89d8c9118523ae31102888ca776701df	933492dc6536b3bb2a9e3d426330e4a3	25.8	25.6	0	0	0	0	1
1ad050ab5506b3440418bf670213c3f6	25245c4d69d088ee123e9983aba031b4	N/A	N/A	1	0	0	0	N/A
450608ae2c7a4979c519c86aa12e12f0	696dea404aca9fdefdfec9afb28f0a9f	SliceAnglingError	23.1	0	1	0	0	0
2e242c70e8172653833b96d90d6baed3	5f7243efd237959542fa285fc97d9886	29.1	29.6	0	0	0	0	0
689fc70805c27498c47e53579d4c7bd4	9735058856f0f063d9ec518d7de175a9	22.4	23.9	0	0	0	0	0
a7c52d9b5976bea49ef05eb110ee3964	7c5e9fa6eef55bb8a806b8ebcba425d5	30.8	26.2	0	0	0	0	0
de16acf8c7eed2463bd5578c0b9cd58a	849a8e4e2e6a9bb0dfd85698af05bb9f	34.8	34.3	0	0	0	0	0
af25093ac6cc2260feb9a8647d17e0a5	6bc8536d9aad622d66102f8546f821b3	33.1	33.9	0	0	0	0	0
1d984f9ba63ad7afae952eb8bf229e03	9f3679b715e7c35bd08a69e73d11d2ad	29.2	26.1	0	0	0	0	0
5a8c6e5c54e34423b91c1a7e74c9c9c7	258db042a946469bcab52d8e383509c3	24.1	24.2	0	0	0	0	0
fe9e978c5d9cc2b78986d5661e510e01	e14d5296b33cce76e20e473c4873dfcd	39.8	37.2	0	0	0	0	0
ca5bdc98e6be249a8bd695fe85e465b8	7b1d55fe270a2b0eaa377bb2d19c1b44	32.1	32.3	0	0	0	0	0
f525db5689ddfb9f7e5ed93aa1896f00	d20be56e893ecdae42eaed06ae53e7d4	25	24.9	0	0	0	0	0
4db815b945cef1b75332c6b27fc890d1	252c3043b76e468af9be9caab9e9e39b	24.1	22.2	0	0	0	0	0
ba9e652c0bec68cbccebd1db313047cc	5c9a09db12513eaff201c56b29f9b837	28.5	28.3	0	0	0	0	0
2b0f1744422d05b5901436935ec6b306	dd8c5938e684acf082c12b0188a400e4	30.6	30.4	0	0	0	0	0
138f11929e5060d2ec15068be4433b4b	18d92a4e4cf9d5444228b7f36fb5a055	N/A	N/A	1	0	0	0	N/A
cb686761527a5305b19e3f541bd30d1c	e0cf09ee27148a7a04a09d58a1689972	25.4	23	0	0	0	0	0
5a3bb1efb1d71ab4a9740a9427c59271	99e83b90b5b812421bdd4168a21662dd	29.9	31.7	0	0	0	0	0
40dd57b3910412a150903c9a11652c55	1e0f9bccc64bad5251fbf1768583efc5	21.3	21	0	0	0	0	0
9908a51e319eb8b802300e7abf642e97	ed4eb213583401451bd81f5450696697	37	37.9	0	0	0	0	0
3c4120cef69a92f392a1c869a923190d	c7ff43f6b5ffe8788a6b9186f0952c50	33.2	29.6	0	0	0	0	0
7a9e261516ade2a8500fc8a212461aec	3e6ee444c29d8a16d676bc8c02a88b8a	28.3	26.8	0	0	0	0	0
0994eb5200288a30f2e01e1f4f8c99ce	78af4c85cdbfc1296c49af91cfc3d2dc	29.1	30.4	0	0	0	0	0
bf494bc095752ddbe30195d016a79683	83c35d8a090c7205ebe0d59a056ae67c	28.5	25.1	0	0	0	0	0
6d5dffd7d04adf9f556e60f602fef0fd	41881b540a5bcd52c574ad60a698e6dc	Artifact	24.9	0	0	1	0	1
a037f1333f88c1ac9dcf4403830deeed	8f8fa45f47a2df67259752e73b71d39b	24.7	24.3	0	0	0	0	0
a50e2c584e1364379cbe052771df7dfc	00aff4c11c3b7e9dbe79647c408f92e8	34.1	35.5	0	0	0	0	0
1f82e51f4e5d112642a67580899724ac	cd1caf70c3206c3027295810e393e42b	28.5	28.3	0	0	0	0	0
a2946ebbd2923363084ab382a2478595	159080ab5a07398955a63e16f11bae25	28.2	27.1	0	0	0	0	1
d37d6ddbebd5546d31e7c4c63bbd7acb	963724c26fe7569cb5c4847a8f094003	33.1	34.4	0	0	0	0	0
211cc9ccb5e44287b4b359df09987ab5	fc2fa82dc6b32c299a926a9366ca7031	Artifact	Artifact	0	0	1	0	0
f6ad4f21692fab7b5a5c6c2f745d2432	fe4ceb3164dfc7f0a86566a1e47ec565	28.5	24.9	0	0	0	0	0
e4266f586c34cecc98825e3f2cbc71d4	333e90286a803c0557036a424131dbdd	30.9	28.9	0	0	0	0	0
c9ed56178c7976e1fc5b7f6500655609	fad20d7dedbabb46704758a35250bab2	27.7	27.5	0	0	0	0	0
e900ddd1992b565e12611d20cc8b3976	f4a0c716d309aefe556ecfd0350da2a1	31.2	31.4	0	0	0	0	0
37333de09d4b63531677b4c67d7ac828	d8b6bfe3a8453094872ce26b02b4bcc1	23.9	22.6	0	0	0	0	1
2e47c19e614b0d492a68116fc7a86c87	2026bf8ec99bcb92981a4a2b14f72e6e	28.2	28.5	0	0	0	0	1
188bb0d6ceb3126d8e14a1001c1b5f1d	31c4c0d992f8e57751b907db88cde190	24.7	24.5	0	0	0	0	0
6282e68e4fd15a7b694cbd3f6732ffa5	52bef7325a258738cfce86072ddffa92	Artifact	18.2	0	0	1	0	0
fe4753d823f37d8d3fa04e8cae13ed3d	832110fe36bb5e43b6efdfcaaf3614b4	25.4	25.1	0	0	0	0	0
7b5cf64ad22ede16b69130fdde1b7583	6aa595862b8d925af189340b7568463f	35	36.1	0	0	0	0	1
57793d63e30ff41f46e8a032ae12f3e1	fdc2e91beb8f1842b6cd0ecfa3df7414	23.4	21.7	0	0	0	0	0
3a4e0f76c3fcdbc3f8f36deeb5c877a2	77ab0de4d10db66708b510c48a373662	25.4	24.8	0	0	0	0	0
6eeaa1780e7d143a9432af498e8a58b1	daf2a52711ffc6eccd129f4e167d4ab0	27	26.6	0	0	0	0	0
5b48f3f4e375a575d34d7b43f5d9b5fe	186e344992aaa58498faed2f0b6d71f1	28.8	27.9	0	0	0	0	0
deef30d8682ccecf2b40cf717b671b88	3897a26b6cf714ffbb4fa86f0b4ebc15	26.9	Artifact	0	0	0	0	0
6909f33f1f6faaf57bf5a085c40c364a	7d2d5576f4b858acf3d1619bd4699dbd	32.8	30	0	0	0	0	1
5b48d38799aa95d8eb6acb14ee6770d6	339a3efec9b67db8969f94d9d04902a1	29.2	27.3	0	0	0	0	1
233df0d567b590cc35a0a0527e3265e7	a97ad084a1d7a86043376546ba52caeb	Artifact	Artifact	0	0	1	0	0
1b8e5972db8074f3ea29a67d3c32e39c	ce39d20362155b5c42c4bd2919fcef13	Artifact	24.1	0	0	1	0	0
7af2d0d3efcc25b445acb972a69c1e10	7ff5e07706a51d7c256ca8ff91b29ea2	Artifact	29	0	0	1	0	0
3f42dab7d162254c6a996c5f81155ee1	1a705be263ab99d4cf755245a92ae9e7	32.6	32.4	0	0	0	0	0
bb177363e3f271f00044ad0065fa64cf	aee988bfb6bcb56a3978219f89739181	26.4	26.8	0	0	0	0	0
51c2d382770bdd458a95f25bdae4934e	3cb0f632ea5d8e3e4ee96f75822934b2	25.4	26	0	0	0	0	0
1e7ae20f73308f0cfeb2850e0eae965d	150d884f912da34ecff122382af6520c	27.6	26.1	0	0	0	0	0
6764f78fd2fff5733b728b8571313a39	fec7d745f65c508352ac1c5a4b0d2e8d	32.5	30.5	0	0	0	0	0
f162c879da19a41775b2d56c7bd3ab4f	872403483f8d003348fedf984baa37b6	29.1	27.2	0	0	0	0	0
0376fe12c7a5684d7658393a2b0ce41b	0eda9da79e5073be81bbacd0efce672f	31.6	28.9	0	0	0	0	0
a19bbed26d2fbaa0966c73cbf6e1cc50	e07bc3c14c2cdce1460d84720d151674	32.6	30.1	0	0	0	0	0
e7d93c2f8211b708b7205b40cd6a2d9d	685de1df42ddc1952e8a779dd211f7cb	27.9	26.9	0	0	0	0	1
60e93801f367b32fe2f3c7f21bc2eebb	5f7077f8ac882875a399bb9d807dc844	28.1	27.6	0	0	0	0	0
de6ea5e4dee63e65ac2be069e750ee9d	17a619615f2c6280a3aab5371cf9b396	25.2	23.6	0	0	0	0	0
c1a295e9034816e09eb312e6188c78eb	e7d5b02e20288a86feccddea2a14533f	29.2	30.8	0	0	0	0	0
8329df2090ae46780a1fb7ae55612e21	3db7c32f0ffd80eb54af502ccf0c8813	28.7	28.7	0	0	0	0	0
250408c7bdb90e5a2309f14a071ab6d4	c75dd6cdf472d81e70e3dae57eaf9bb0	29.1	28.3	0	0	0	0	0
a4facec87c3c9da598019b914e12a1a6	16641e223637fc1310821c1c42bbf081	33.4	32.1	0	0	0	0	0
445db47c13c792140542492ad987431c	9076a392eb24d4e1bcd34f7b9e4f04a5	25.3	25.8	0	0	0	0	0
fa55bb17398dfb80d995e15588b0d407	186e344992aaa58498faed2f0b6d71f1	31	30.6	0	0	0	0	0
9b4977e6d841cf893cc4aa99164f426d	3aab1afcb81b049f0a36a2cb967995ca	35.9	36.3	0	0	0	0	0
b2b6fba2e831631bbbb00fdd725e12f5	4e4deb86fe3604563c0f541d549fceb8	33.9	33.6	0	0	0	0	0
bbcc6faf022af5f37deaf91597479154	6044919f177d91acbeb90bd8d52dda59	33.1	35.2	0	0	0	0	0
3abbc82ae552862f2e319828d06081cd	15ecb500be0a5f425165f71ed44536e1	24	23.3	0	0	0	0	0
e3ff18a6579e7b87db08f13cb9057a7f	ad93f02527644cd00f812ac54711ca99	31.8	30.9	0	0	0	0	0
83b4468ebdebb06aba3e2d04b17ef1f9	ad4230dc5f1f5500fc4afd8941d27bfd	24.9	22	0	0	0	0	0
e506ad8b4156e1fe7ca4a67125e252a6	228c1dec79cbac18a355e196a6ec7cfd	31.9	32.1	0	0	0	0	0
65d061f11d140daddb1d725b45d76efc	5a642db6c4a6c1c59a89c0c6e2dccbfa	Artifact	23.3	0	0	1	0	0
99d0e4320a4e01267cc55fcf25390fd7	401058d5647046a1f8755481ae60e652	27.5	27.6	0	0	0	0	0
a4747505c117108a330f3ba4da3e05ac	cd1be81f7db580e5e8d9b4f61a479aca	N/A	N/A	1	0	0	0	N/A
7cbf2af5986d22b35523d9b4183a73d0	4e46bcaed14e0eed1dad916095256488	28.4	28.1	0	0	0	0	0
bab710f6e53cbd321a04d1970ec5f7ff	358dd2f207ee12af33c9b79ef7bbae34	32.1	31.2	0	0	0	0	0
e365a0a3d0904cb3e9f90c0e42f9da8c	8fe7d1935c9f51e1b4f3613dce3f646b	33.5	34	0	0	0	0	0
2af2eff48c12f7882ca46452a3bc465c	6f76297469a8ba733d7ac61b6a3f05d0	29.1	29.2	0	0	0	0	1
c8f69271419361a1b8643e14d843139a	c6060f4662cc534f0494498ab3a31f81	25.2	25.1	0	0	0	1	N/A
7fb4d2816b6029a8f0fa0f1c72bde49e	e5fda406e477253823f6cf1391b98cf5	24.4	24.1	0	0	0	0	1
339daf45f1f773a56865833661939b41	b07f9d5525958938fe38ac0c3c17c426	26.3	26.2	0	0	0	0	0
603855064cfafbe96d395c0e37b9b618	e1f3e2bb020581254c90a53ca468db7f	24.7	23.4	0	0	0	0	0

## Sheet: Echo
	TR_Vmax_mpers_	SPAP_mmHg	CVP_estimated_mmHg	RVOT_AT_ms
Patient 1	3.5	64	15
Patient 2	2.8	39.36	8
Patient 3	3.24	56.9904	15
Patient 4	2.6	42.4	15	83
Patient 5	3.1	53.44	15	81
Patient 6	3.6	66.84	15	75
Patient 7	3.14	54.4384	15
Patient 8			15
Patient 9	3.2	43.96	3
Patient 10	2.7	32.16	3
Patient 11	2.51	33.2004	8
Patient 12	3.2	55.96	15
Patient 13	2.63	35.6676	8
Patient 14			8
Patient 15	2.16	26.6624	8
Patient 16	2.8	46.36	15
Patient 17	3.1	53.44	15
Patient 18
Patient 19				13
Patient 20	2.7	37.16	8
Patient 21	2.68	36.7296	8
Patient 22			8
Patient 23
Patient 24	3.3	51.56	8
Patient 25	2.8	39.36	8
Patient 26	2.41	31.2324	8
Patient 27	4.3	88.96	15	94
Patient 28	3.6	66.84	15	9
Patient 29	3.5	57	8
Patient 30	3.2	48.96	8
Patient 31				13
Patient 32			3
Patient 33			8	65
Patient 34	2.6	36	8	132
Patient 35	3.52	53	3	1
Patient 36			3	13
Patient 37	2.6	35	8
Patient 38	3.51	57	8	73
Patient 39	2.8	39	8	94
Patient 40	2.96	43	8
Patient 41	2.8	39	8
Patient 42	2.6	3	3
Patient 43	3.1	53	15
Patient 44	3.3	51	8
Patient 45	3.2	56	15	85
Patient 46	3.1	53	15
Patient 47	3.5	57	8
Patient 48	2.5	33	8	115
Patient 49			8	11
Patient 50			15	18

## Sheet: ClinicalChemistry
PseudoID	ddimer	fib	tpk	il6	TNFalfa	IL10	crp	TG	osmo	FVIII	vWF	fiblsl
8d57f6224f8c3925ec88677b2ebb9f47	0.820000000000000	NaN	186	NaN	NaN	NaN	165	NaN	NaN
7521b79b0f267824fd1e336c69fdcf63	NaN	NaN	463	NaN	NaN	NaN	11	NaN	NaN
0d5fc38d576c2152027364ee64cb7537	0.940000000000000	NaN	322	NaN	NaN	NaN	3	NaN	NaN
170d303b6ec2b1f2a59ff665f9691141	0.970000000000000	NaN	186	NaN	NaN	NaN	122	NaN	NaN
13dd3cf808d4bd33c3c9601938bea387	NaN	NaN	184	NaN	NaN	NaN	322	NaN	NaN
35d5ce59b6ae03907e0d19a59807b449	1.50000000000000	NaN	122	NaN	NaN	NaN	24	NaN	NaN
150d884f912da34ecff122382af6520c	2.60000000000000	NaN	170	NaN	NaN	NaN	15	NaN	NaN
b07f9d5525958938fe38ac0c3c17c426	NaN	NaN	368	NaN	NaN	NaN	114	NaN	NaN
782c43945580f7d821baf0a842e15cc5	4.60000000000000	NaN	193	NaN	NaN	NaN	339	NaN	NaN
70bf93a3b776b49dad5f4b52a42fcb56	8.20000000000000	NaN	151	NaN	NaN	NaN	22	NaN	NaN
8cc08e3bac82b893ed45bad2856c31bc	35	NaN	158	NaN	NaN	NaN	29	NaN	NaN
768278edb2a7156416a958c82c2ee061	1.65000000000000	NaN	157	NaN	NaN	NaN	290	NaN	NaN
1419fdb0a9007bf5eb4a1dc5a0ad5e5f	NaN	NaN	153	NaN	NaN	NaN	30	NaN	NaN
e72716834e29fdbdb2c8c3ae7d45f448	0.630000000000000	NaN	1147	NaN	NaN	NaN	4	NaN	NaN
33cf6f2abdbdfa060dc8572e4dcd676b	1.05000000000000	NaN	123	NaN	NaN	NaN	194	NaN	NaN
6281892375e4778daa3087a3eb5f7091	3.80000000000000	NaN	165	NaN	NaN	NaN	169	NaN	NaN
eaf5dff76c620c75ae6448beca4f1004	1.19000000000000	NaN	302	NaN	NaN	NaN	50	NaN	NaN
e1f3e2bb020581254c90a53ca468db7f	NaN	NaN	189	NaN	NaN	NaN	9	NaN	NaN
2cc5976ac4c5ac1f7a1f21f16fcf2941	0.710000000000000	NaN	141	37	NaN	NaN	124	NaN	NaN
d66919ad3f5c52c106e6b53fac634e1b	NaN	NaN	315	NaN	NaN	NaN	66	NaN	NaN
e14d5296b33cce76e20e473c4873dfcd	0.330000000000000	NaN	170	NaN	NaN	NaN	133	NaN	NaN
4e8180692124ec7cab40a005dca1d8fb	4.80000000000000	NaN	212	NaN	NaN	NaN	55	NaN	NaN
6cea1aaae3283236754d63e17444f2fe	0.430000000000000	NaN	279	NaN	NaN	NaN	55	NaN	NaN
31c4c0d992f8e57751b907db88cde190	4.40000000000000	NaN	265	NaN	NaN	NaN	189	NaN	NaN
ff24ebd4618d06c5636439e16fd62bb1	0.980000000000000	NaN	269	NaN	NaN	NaN	118	NaN	NaN
ff3a546df74722d4131e247437a500b5	1.51000000000000	NaN	401	NaN	NaN	NaN	6	NaN	NaN
785724504dcfad46f4230ab625ead65d	4.80000000000000	NaN	431	NaN	NaN	NaN	9	NaN	NaN
cdd4fbc8c768c8fa49eb22eddbe4ae9a	1.42000000000000	NaN	181	NaN	NaN	NaN	119	NaN	NaN
6f170e52854d7c24ca4683aeba8f6077	32.5000000000000	NaN	481	NaN	NaN	NaN	58	NaN	NaN
5ef9a7eb0562f856a1127ef60170f848	4.30000000000000	NaN	219	NaN	NaN	NaN	130	NaN	NaN
90d0ebcc9fafbd1714c56f4f409ec668	0.920000000000000	NaN	325	107	NaN	NaN	135	NaN	NaN
17a619615f2c6280a3aab5371cf9b396	0.920000000000000	NaN	217	NaN	NaN	NaN	85	NaN	NaN
0406964b4a4ce4458b36a436a7497ade	2.30000000000000	NaN	260	NaN	NaN	NaN	5	NaN	NaN
3eb43d36ca66a00a3726920c9fc880c9	NaN	NaN	242	NaN	NaN	NaN	110	NaN	NaN
dacb5ae24bc80bef2ef84bcc1b871176	1.15000000000000	NaN	149	NaN	NaN	NaN	187	NaN	NaN
149b49c4dd955de35860b3ca767f437d	0.940000000000000	NaN	284	NaN	NaN	NaN	62	NaN	NaN
8daac884efbff82a0888002639af1c93	1.26000000000000	NaN	244	NaN	NaN	NaN	88	NaN	NaN
7a4bb72cd47a986b93274a9c6a64d26c	2.90000000000000	NaN	223	21	NaN	NaN	50	NaN	NaN
89a5c2f5483014d88a898ab314dd12d1	2.40000000000000	NaN	99	NaN	NaN	NaN	7	NaN	NaN
03cd85192baf0b6d1fc85a99317ebb7d	3.50000000000000	NaN	248	NaN	NaN	NaN	200	NaN	NaN
11ffc1f002230c6d37cbc35933584548	4	NaN	323	NaN	NaN	NaN	7	NaN	NaN
f72fc22a3f924d7bee74575c78d617ec	0.620000000000000	NaN	173	NaN	NaN	NaN	90	NaN	NaN
83b1f58d1231e5c76fa5cef23187311e	NaN	NaN		NaN	NaN	NaN	99	NaN	NaN
c3170678b1e80063cb3694cddceac150	0.900000000000000	NaN	531	NaN	NaN	NaN	11	NaN	NaN
1dadae59cbf50ef66bec36d717b7fcb4	0.550000000000000	NaN	305	151	NaN	NaN	100	NaN	NaN
5c9a09db12513eaff201c56b29f9b837	2.30000000000000	NaN	257	90	NaN	NaN	43	NaN	NaN
046d42e7a04b8a6c9f9129c03b49de87	3.10000000000000	NaN	468	44	NaN	NaN	272	NaN	NaN
28b4cdc5d8c62b0b9273d6666255d10e	2.20000000000000	NaN	87	NaN	NaN	NaN	97	NaN	NaN
00bd46bc74b54bebda9897927c960906	1.26000000000000	7.50000000000000	245	439	10.4000000000000	36.8000000000000	296	1.90000000000000	NaN
a63772ba59be4fb2a28b655c4543e563	4.70000000000000	NaN	169	NaN	NaN	NaN	206	NaN	NaN
14fd5431f557042a66387b0ee169a05e	6.50000000000000	NaN	442	NaN	NaN	NaN	26	NaN	NaN
186e5efaf09fdf59e0d041c8f62dd39d	35	4.40000000000000	279	123	15.4000000000000	6	171	1	NaN
d2dfa5123a287524f6371ec248febc69	1.13000000000000	NaN	298	NaN	NaN	NaN	92	NaN	NaN
4de763e84e90f2d3787c76b56330c01c	0.320000000000000	NaN	164	NaN	NaN	NaN	60	NaN	NaN
6bf48feb0c3c26e184cb6b7cd2154837	5.90000000000000	6.10000000000000	377	94	10.8000000000000	6.90000000000000	328	1.80000000000000	NaN
4bff2a3a6de1a8ffd797199e99f302c8	4.90000000000000	NaN	446	NaN	NaN	NaN	53	NaN	NaN
dd8c5938e684acf082c12b0188a400e4	27.5000000000000	9.10000000000000	374	46	19.3000000000000	0	220	1.90000000000000	NaN
e324b3fb2976cce0f44f78bf2328f0f1	NaN	NaN	812	NaN	NaN	NaN	60	NaN	NaN
63f09edc44967e717eaf669f99445641	3.40000000000000	4.40000000000000	213	351	10.8000000000000	8.50000000000000	152	2.10000000000000	NaN
9a1b27ffbfc15d4116bf53668d0efd77	0.870000000000000	NaN	281	NaN	NaN	NaN	195	NaN	NaN
4e46bcaed14e0eed1dad916095256488	NaN	NaN	382	NaN	NaN	NaN	89	NaN	NaN
fbe33bad5c36c2c1f20434cee5703778	6.50000000000000	4.40000000000000	76	267167	1482	244	119	1.40000000000000	NaN
fec7d745f65c508352ac1c5a4b0d2e8d	2.40000000000000	NaN	199	NaN	NaN	NaN	152	NaN	NaN
ba6c576d72bbf724f7466c61704c39df	NaN	NaN	481	82	NaN	NaN	163	NaN	NaN
5194e912425e20ce6369573def26585e	NaN	NaN	207	NaN	NaN	NaN	3	NaN	NaN
15ecb500be0a5f425165f71ed44536e1	2.80000000000000	4.50000000000000	439	52	19.2000000000000	6.80000000000000	122	1.20000000000000	NaN
bfb0115eeb863d4befce4d035fdbc630	3.60000000000000	NaN	398	NaN	NaN	NaN	38	NaN	NaN
1a705be263ab99d4cf755245a92ae9e7	NaN	NaN	240	NaN	NaN	NaN	33	NaN	NaN
8f8fa45f47a2df67259752e73b71d39b	1.57000000000000	NaN	338	NaN	NaN	NaN	299	NaN	NaN
c03b5ad375de1f681dc19113344bd885	NaN	NaN	210	NaN	NaN	NaN	7	NaN	NaN
52bef7325a258738cfce86072ddffa92	3.30000000000000	NaN	181	NaN	NaN	NaN	113	NaN	NaN
998d7ac1efc24d34e794d87f88145eae	6.50000000000000	5.20000000000000	335	NaN	NaN	NaN	130	NaN	NaN
933492dc6536b3bb2a9e3d426330e4a3	NaN	8.50000000000000	207	104	31.4000000000000	8	113	1.50000000000000	NaN
c6060f4662cc534f0494498ab3a31f81	NaN	NaN	206	NaN	NaN	NaN	340	NaN	NaN
3e6ee444c29d8a16d676bc8c02a88b8a	0.420000000000000	NaN	179	NaN	NaN	NaN	34	NaN	NaN
333e90286a803c0557036a424131dbdd	4.80000000000000	7.20000000000000	203	378	16.3000000000000	49.4000000000000	304	2.40000000000000	NaN
889c77ee53688f76e2894338779fbd6a	3.30000000000000	NaN	479	NaN	NaN	NaN	60	NaN	NaN
7fa29b5837e24b426253e265b5470420	0.640000000000000	NaN	151	106	NaN	NaN	61	NaN	NaN
bdaf04054f069112b25a6b92aa64c145	1.11000000000000	9.40000000000000	318	185	16.5000000000000	11.5000000000000	386	2.10000000000000	NaN
c6e0d94faa9b64ef3d17c5d4940ec98f	0.880000000000000	NaN	237	91	NaN	NaN	95	NaN	NaN
685de1df42ddc1952e8a779dd211f7cb	3	NaN	210	NaN	NaN	NaN	124	NaN	NaN
832110fe36bb5e43b6efdfcaaf3614b4	3.60000000000000	NaN	197	117	NaN	NaN	173	NaN	NaN
ead9f646d9fcf2be5abef83b9c881d76	1.91000000000000	4.40000000000000	283	NaN	NaN	NaN	4	1.50000000000000	NaN
aee988bfb6bcb56a3978219f89739181	1.91000000000000	NaN	330	NaN	NaN	NaN	33	NaN	NaN
527eb6aba3b50d8f66351524962ffd07	1.06000000000000	5.70000000000000	130	70	5.70000000000000	10	144	1.80000000000000	NaN
8f1ed0d49f8274eab54b7c50a22b0700	0.780000000000000	6.60000000000000	238	104	13.8000000000000	7.50000000000000	204	1	NaN
fad20d7dedbabb46704758a35250bab2	0.650000000000000	NaN	267	71	NaN	NaN	160	NaN	NaN
cf8c90151e9e7746cc6de18014e354e3	1.85000000000000	NaN	226	NaN	NaN	NaN	78	NaN	NaN
7b1d55fe270a2b0eaa377bb2d19c1b44	0.440000000000000	NaN	154	NaN	NaN	NaN	108	NaN	NaN
bb6a6f43d18eb1a4d4fec55334672345	0.670000000000000	NaN	305	NaN	NaN	NaN	217	NaN	NaN
184edbb2a7844ec7d4cec1b84c0be87f	1.03000000000000	9.40000000000000	417	154	4.30000000000000	10.9000000000000	318	1.50000000000000	NaN
7169f94dc1d0e372bfeae19f1c543a57	3.30000000000000	NaN	335	NaN	NaN	NaN	134	NaN	NaN
f8b0f5e1b0c4e86bb22c9c7461b04da1	1	NaN	246	5.70000000000000	NaN	NaN	17	NaN	NaN
5ecd35056af3b65da0e01122fe1369f5	1.16000000000000	7.30000000000000	251	NaN	NaN	NaN	63	NaN	NaN
12d1aa3363be5004ba6ecb9b08ca90f7	10.5000000000000	4.30000000000000	192	36	11	8.50000000000000	19	1.90000000000000	307
5681fde2359ca5f2b09c6787300a5108	0.660000000000000	NaN	176	50	NaN	NaN	49	NaN	NaN
30314ea844c9576a23ad3c0a4d289b43	1.19000000000000	NaN	408	45	NaN	NaN	195	NaN	NaN
d76deb39e2a811094d2c5c85d566d548	4.50000000000000	4.40000000000000	324	19	12.6000000000000	17.6000000000000	30	2.70000000000000	NaN
267d32b78885cdce39abfc338e1170e9	1.16000000000000	NaN	348	NaN	NaN	NaN	233	NaN	NaN
6aa595862b8d925af189340b7568463f	NaN	NaN		NaN	NaN	NaN	292	NaN	NaN
bb49341cb8395aa3fd1ce3f2fd38467f	6.80000000000000	7.20000000000000	225	404	98	20.9000000000000	320	3.80000000000000	307
18d92a4e4cf9d5444228b7f36fb5a055	4	6.40000000000000	151	858	19.7000000000000	25.8000000000000	237	1.40000000000000	NaN
401058d5647046a1f8755481ae60e652	0.620000000000000	5	96	66	17.6000000000000	17.2000000000000	67	2.80000000000000	NaN
78af4c85cdbfc1296c49af91cfc3d2dc	0.890000000000000	NaN	431	53	NaN	NaN	326	NaN	NaN
5f0c00749355919cbcdd42df0adb997d	0.400000000000000	NaN	230	NaN	NaN	NaN	5	NaN	NaN
83c35d8a090c7205ebe0d59a056ae67c	0.630000000000000	NaN	223	NaN	NaN	NaN	56	NaN	NaN
307645842a850d12769c6011fc483f97	0.700000000000000	NaN	210	NaN	NaN	NaN	148	NaN	NaN
a0ad55b663ddf1e5668efed7762566d9	NaN	NaN		NaN	NaN	NaN		NaN	NaN
2b8678f816aa0b26e0792533dbae792a	0.760000000000000	NaN	135	57	NaN	NaN	77	NaN	NaN
c70e6712857836858d115740d20b3724	29.6000000000000	3.70000000000000	193	45	21.3000000000000	8.20000000000000	68	4	NaN
5baa30b0b94ddaf87e5e1b0b376a446e	NaN	NaN		NaN	NaN	NaN	35	NaN	NaN
7ec8b2405ca669c1e1d5ebc2d90b767c	0.490000000000000	5.70000000000000	444	29	15.5000000000000	10.5000000000000	39	1.40000000000000	NaN
8fe7d1935c9f51e1b4f3613dce3f646b	4.10000000000000	NaN	124	339	NaN	NaN	98	NaN	NaN
3a9ab554706121a21193bf28082bb234	3	NaN	302	NaN	NaN	NaN	0	NaN	NaN
9735058856f0f063d9ec518d7de175a9	1.18000000000000	7.40000000000000	199	190	18.1000000000000	15.4000000000000	257	2.90000000000000	NaN
4a9d6751cec1f3cf08d3809eb740915d	0.940000000000000	8.70000000000000	252	310	11.2000000000000	33.5000000000000	303	2	NaN
708b98802cabca64bb7bccaca1db74d9	2.50000000000000	7	306	102	NaN	NaN	253	NaN	NaN
cd12f99b1f7affa334da247706b07eab	1.28000000000000	4.80000000000000	249	83	12.9000000000000	9.30000000000000	112	NaN	NaN
e0cf09ee27148a7a04a09d58a1689972	5.40000000000000	NaN	354	NaN	NaN	NaN	126	NaN	NaN
f27551f47637d8e88a3f25faf2f9d32b	1.92000000000000	7.40000000000000	298	211	16.5000000000000	5.60000000000000	62	2.20000000000000	NaN
288230d54487df07837529a1e1c12d38	6.10000000000000	NaN	418	NaN	NaN	NaN	86	NaN	NaN
4bf2dc99881cd87a0986a0738d5a30f2	2.80000000000000	6.70000000000000	468	23	19.5000000000000	NaN	40	2.60000000000000	NaN
14e277abeca3c787ea9b7376ba4e3aa4	0.750000000000000	NaN	177	48	NaN	NaN	151	NaN	NaN
9ab4f26f2ea199019e21cbded73b3440	1.78000000000000	NaN	284	29	NaN	NaN	115	NaN	NaN
ad93f02527644cd00f812ac54711ca99	0.810000000000000	8.10000000000000	440	108	11.5000000000000	11.4000000000000	118	1.10000000000000	282
b7cdc0024ceb54c929b59338d0b71233	1	NaN	249	122	11.3000000000000	15.6000000000000	252	NaN	NaN
c3a1b9998eab80db3270b1c69f2eb7b7	0.570000000000000	NaN	503	NaN	NaN	NaN	23	NaN	NaN
00aff4c11c3b7e9dbe79647c408f92e8	0.940000000000000	NaN	244	56	NaN	NaN	82	NaN	NaN
aa8a719975a1d5a16b15746cfb565390	1.31000000000000	NaN	497	NaN	NaN	NaN	23	NaN	NaN
cd1caf70c3206c3027295810e393e42b	1.36000000000000	7.10000000000000	256	199	17.9000000000000	22.8000000000000	127	1.50000000000000	NaN
66b2937c3208806bfda956711ba996fc	1.35000000000000	7.10000000000000	300	923	8.30000000000000	21.6000000000000	271	0.920000000000000	NaN
c0d4e6c1d08d12a61afe366a6b185935	19.6000000000000	8.70000000000000	570	20	12.4000000000000	6.40000000000000	62	0.930000000000000	NaN
260af4d3ddc61722c5f835433bbd2c44	1.75000000000000	NaN	249	312	NaN	NaN	195	NaN	NaN
ec37912e602328332f490143771325c4	2.10000000000000	NaN	430	NaN	NaN	NaN	34	NaN	NaN
49282c1553ab0ddb39ba9d58ad935a03	0.440000000000000	0.440000000000000	336	NaN	NaN	NaN	38	NaN	NaN
e90e9d5eeb8a19073037b218281ea1b9	0.840000000000000	NaN	264	161	NaN	NaN	252	NaN	NaN
3b37feabe3a9dd992258d7b3bb2848f5	0.720000000000000	NaN	215	71	NaN	NaN	44	NaN	NaN
159080ab5a07398955a63e16f11bae25	31.3000000000000	7.60000000000000	476	283	20.8000000000000	13.4000000000000	343	3.20000000000000	NaN
09793beccc1691b719b032e83546e9ae	20.1000000000000	NaN	359	NaN	NaN	NaN	137	NaN	NaN
f4a0c716d309aefe556ecfd0350da2a1	1.39000000000000	NaN	184	90	NaN	NaN	281	NaN	NaN
fdc2e91beb8f1842b6cd0ecfa3df7414	14.3000000000000	7.70000000000000	289	182	14.9000000000000	6.20000000000000	321	NaN	NaN
172169ea5cf09712b1ae63a239078c69	0.380000000000000	NaN	379	34	NaN	NaN	106	NaN	NaN
816e84164ec0f087087ef471865e25a4	10.4000000000000	4.10000000000000	258	2298	30.2000000000000	16.1000000000000	68	8.70000000000000	308
5730262f5ce2b0c6d5a6a37ca43e33b7	0.550000000000000	NaN	104	NaN	NaN	NaN	137	NaN	NaN
41881b540a5bcd52c574ad60a698e6dc	5.80000000000000	NaN	474	94	NaN	NaN	149	NaN	322
d20be56e893ecdae42eaed06ae53e7d4	2.50000000000000	NaN	93	65	NaN	NaN	122	NaN	NaN
872403483f8d003348fedf984baa37b6	0.790000000000000	6.70000000000000	418	141	18.4000000000000	10.1000000000000	146	2.90000000000000	NaN
e7d5b02e20288a86feccddea2a14533f	0.910000000000000	NaN	168	220	NaN	NaN	261	NaN	NaN
b6b9ecb54da537160373df0e84b37684	0.460000000000000	NaN	326	6.20000000000000	NaN	NaN	64	NaN	NaN
dc8042e5d3a077b91bde155013e87f3d	3	3.30000000000000	706	392	9.80000000000000	0	3	5.20000000000000	NaN
0eda9da79e5073be81bbacd0efce672f	1.10000000000000	7.10000000000000	292	57	13.2000000000000	22.6000000000000	210	1.90000000000000	NaN
7c5e9fa6eef55bb8a806b8ebcba425d5	0.600000000000000	7.40000000000000	217	317	17.5000000000000	28.3000000000000	149	1.50000000000000	NaN
d7d25042922193b0f4139a100045a7d5	1.20000000000000	NaN	162	NaN	NaN	NaN	111	NaN	NaN
4abd2a84345ee93d7f942ab06f8fb97f	0.310000000000000	NaN	204	70	NaN	NaN	119	NaN	NaN
ca8e0af0c307b5a89ca5adea3ebfdf46	4.80000000000000	3.80000000000000	634	17	38.1000000000000	31.9000000000000	24	7.80000000000000	348
25245c4d69d088ee123e9983aba031b4	3.80000000000000	6.40000000000000	208	49	16.6000000000000	0	86	3.60000000000000	342
0c23dae067f9e5268e1b50dfb1a1ca98	0.430000000000000	NaN	380	3.50000000000000	NaN	NaN	49	NaN	NaN
b168779c9a113c7d42eafbf614f62ecd	NaN	NaN	130	NaN	NaN	NaN	12	NaN	NaN
696dea404aca9fdefdfec9afb28f0a9f	0.970000000000000	7	597	27	23.9000000000000	0	45	1.30000000000000	NaN
c500092f52a1705f26d977664933e1d4	0.440000000000000	NaN	201	36	NaN	NaN	14	NaN	NaN
a5d43eff6491cbc8606333826feca4a3	1.15000000000000	NaN	365	NaN	NaN	NaN	7	NaN	NaN
77ab0de4d10db66708b510c48a373662	0.670000000000000	NaN	338	NaN	NaN	NaN	117	NaN	NaN
6595bdeee66d4cf733a22ae9413e53c1	3.30000000000000	6.10000000000000	429	48	8.90000000000000	8.70000000000000	140	1.40000000000000	NaN
e45a2e281b4ae5b48749906c142e1457	35	4.70000000000000	205	20971	47	19.8000000000000	95	9.80000000000000	NaN
23c175cdeb5489129af8b16e21e70b4f	18.8000000000000	NaN	358	44	NaN	NaN	78	NaN	NaN
73b344c4c96a1e75ee83148c5a05186c	0.450000000000000	NaN	100	NaN	NaN	NaN	128	NaN	NaN
ac56627b002ae2425d45f5bcf7d3b9b3	NaN	NaN	743	NaN	NaN	NaN	37	NaN	NaN
daa631567e94cb38b89c2b2452302529	0.990000000000000	NaN	204	NaN	NaN	NaN	7	NaN	NaN
1e053a60368c83690ee7689cbab22363	1.05000000000000	NaN	361	72	NaN	NaN	246	NaN	NaN
370d85d78bfc13c35f304b5c51293554	0.680000000000000	NaN	358	NaN	NaN	NaN	51	NaN	NaN
99e83b90b5b812421bdd4168a21662dd	0.750000000000000	NaN	247	NaN	NaN	NaN	91	NaN	NaN
ad4230dc5f1f5500fc4afd8941d27bfd	9.10000000000000	NaN	309	NaN	NaN	NaN	109	NaN	NaN
9a19cbe8692872c7dd25ea5e8d4bbec7	0.200000000000000	3.20000000000000	95	6.10000000000000	NaN	NaN	3	2.80000000000000	NaN
7adc4f213a5d09ce1a50f3562ac3d830	0.310000000000000	NaN	493	NaN	NaN	NaN	5	NaN	NaN
574d26f6be930f66de9682f8a2ecdc7e	1.04000000000000	6.30000000000000	95	222	9.60000000000000	26.1000000000000	69	1.60000000000000	NaN
6f76297469a8ba733d7ac61b6a3f05d0	7	NaN	299	205	NaN	NaN	171	NaN	NaN
4e4deb86fe3604563c0f541d549fceb8	0.740000000000000	NaN	262	56	NaN	NaN	45	NaN	NaN
0c3f921d6ff1bff564afaa494941f173	1.02000000000000	NaN	395	42	NaN	NaN	74	NaN	NaN
d3a782baa3086be51a19787e66db7839	0.480000000000000	7.60000000000000	214	76	11	9.40000000000000	346	3.30000000000000	NaN
daf2a52711ffc6eccd129f4e167d4ab0	18	5.80000000000000	284	538	21.6000000000000	31.9000000000000	380	1.20000000000000	NaN
252c3043b76e468af9be9caab9e9e39b	0.490000000000000	NaN	215	NaN	NaN	NaN	41	NaN	NaN
00d6e22a7a58f894733494d133c7e0f0	0.460000000000000	8.30000000000000	206	85	8.60000000000000	5.40000000000000	223	1.90000000000000	NaN
6d9e420e5c1b0bd1c03d9c8787bfd992	3.20000000000000	7	481	136	15.5000000000000	21.1000000000000	279	3.60000000000000	NaN
228c1dec79cbac18a355e196a6ec7cfd	0	NaN	320	NaN	NaN	NaN	38	NaN	NaN
5f7243efd237959542fa285fc97d9886	1.82000000000000	NaN	285	221	NaN	NaN	348	NaN	NaN
cc10ed23816a9eb4ed812de40f143e8b	1.52000000000000	NaN	223	NaN	NaN	NaN	165	NaN	NaN
13b31a622a41540a4af405801a438fbe	0.940000000000000	7.60000000000000	229	21	9.60000000000000	17.6000000000000	111	1.70000000000000	NaN
52c27a95eadcaa820227f94c40f2a112	0.770000000000000	NaN	354	NaN	NaN	NaN	16	NaN	NaN
d8b6bfe3a8453094872ce26b02b4bcc1	2.30000000000000	NaN	486	NaN	NaN	NaN	18	NaN	NaN
800baed9658b2b604728063fe929c964	7.90000000000000	12	329	149	37.8000000000000	62	203	7.20000000000000	304
cd1be81f7db580e5e8d9b4f61a479aca	53	5.10000000000000	235	76	0	0	176	1.90000000000000	NaN
6bc8536d9aad622d66102f8546f821b3	21.7000000000000	NaN	232	NaN	NaN	NaN	111	NaN	NaN
b0ed8d713b4958dcfeee8398a3c75df7	0.440000000000000	NaN	303	NaN	NaN	NaN	126	NaN	NaN
186e344992aaa58498faed2f0b6d71f1	0.540000000000000	NaN	365	NaN	NaN	NaN	110	NaN	NaN
1e0f9bccc64bad5251fbf1768583efc5	0.260000000000000	NaN	93	NaN	NaN	NaN	23	NaN	NaN
7805835df3008a0de8180d96f2703d97	4	6.20000000000000	157	249	21.7000000000000	20.9000000000000	71	7.30000000000000	317
38de2752c46ea0d6eabea4adfcb16211	0.500000000000000	5.20000000000000	230	39	6.70000000000000	28.7000000000000	117	1.70000000000000	289
849a8e4e2e6a9bb0dfd85698af05bb9f	0.840000000000000	NaN	182	127	NaN	NaN	81	NaN	NaN
64572e659a18bfdcd6edebeea7a7f08f	1.36000000000000	7.60000000000000	198	257	9.60000000000000	23.2000000000000	311	2.40000000000000	NaN
9270249fbabdf0e6df3eb85047cc776f	3.60000000000000	NaN	403	NaN	NaN	NaN	17	NaN	NaN
9ad16a0f0f9d6c1391bc710b09a1bcc5	0.510000000000000	NaN	350	NaN	NaN	NaN	60	NaN	NaN
7d2d5576f4b858acf3d1619bd4699dbd	35	8.30000000000000	326	114	52	31.5000000000000	387	7.20000000000000	314
6044919f177d91acbeb90bd8d52dda59	0.990000000000000	7	218	124	11.5000000000000	25.7000000000000	182	2.20000000000000	NaN
d4aee29dd553c984c726c3d8eec9b579	0.770000000000000	NaN	148	32	NaN	NaN	101	NaN	NaN
60eb61437f38fafc5c1284596322914d	1.84000000000000	NaN	421	NaN	NaN	NaN	50	NaN	NaN
6e7931963b3d0be5f36194a46cd429a0	0.750000000000000	NaN	438	NaN	NaN	NaN	4	NaN	NaN
d78b31cf22d46a9b36462ad004b26d29	0.490000000000000	3.50000000000000	132	217	5.90000000000000	37.5000000000000	37	1.90000000000000	NaN
339a3efec9b67db8969f94d9d04902a1	1.06000000000000	NaN	302	NaN	NaN	NaN	14	NaN	NaN
504151f65de16ed9a86e0b03a4b7ae7f	0.550000000000000	7.40000000000000	374	52	4.70000000000000	NaN	266	NaN	NaN
963724c26fe7569cb5c4847a8f094003	35	3.40000000000000	416	199	15	152	24	2.80000000000000	NaN
ea3c22b9187530f426e9ba2c37500e89	1.51000000000000	NaN	709	NaN	NaN	NaN	99	NaN	NaN
ba26ff3ad185d49dbe91a00324465611	2.40000000000000	5.80000000000000	712	4.10000000000000	11.6000000000000	7.80000000000000	96	8.20000000000000	345
6d5eb38524ebe1a5055535ba6e1efca6	3	2.80000000000000	542	157	11.4000000000000	5.20000000000000	4	5	NaN
087b0c1e6851ca6d3b3d602db9471f28	0.250000000000000	NaN	347	NaN	NaN	NaN	3	NaN	NaN
84e6e925b79b6198ba622efed58f7729	13.2000000000000	5.90000000000000	327	774	11.4000000000000	0	75	2.70000000000000	NaN
2cf79472d73dc6c57bbe218edfbff39e	0.520000000000000	NaN	310	NaN	NaN	NaN	61	NaN	NaN
9f3679b715e7c35bd08a69e73d11d2ad	1.13000000000000	6.10000000000000	234	164	14.2000000000000	14.6000000000000	61	2.70000000000000	NaN
a97ad084a1d7a86043376546ba52caeb	0.940000000000000	NaN	322	NaN	NaN	NaN	158	NaN	NaN
88d971908a5108b0d639be616bc799be	NaN	NaN	212	NaN	NaN	NaN	196	NaN	NaN
55293cfd793f41995d61c9ffc33805e7	0.420000000000000	4.30000000000000	178	98	11.3000000000000	16.8000000000000	31	0.870000000000000	NaN
25d233247a036efb1c4610c4388d65a6	6.80000000000000	4.40000000000000	227	109	21.3000000000000	20.9000000000000	170	5.70000000000000	339
5f7077f8ac882875a399bb9d807dc844	0.550000000000000	7.90000000000000	235	28	17.8000000000000	12.6000000000000	107	2.60000000000000	NaN
d342b0b5ce4ec9f306d481510f08af55	0.240000000000000	NaN	182	23	NaN	NaN	44	NaN	NaN
ed30c4ca5062c9cf2a7a431d2894e511	2	NaN	195	NaN	NaN	NaN	12	NaN	NaN
f1be4801478447acfbe6968917b030ae	0.390000000000000	4.40000000000000	119	NaN	NaN	NaN	63	NaN	NaN
32df4d27ccf981a9edc81292807a52e4	0.770000000000000	6.40000000000000	440	NaN	NaN	NaN	147	NaN	NaN
850dff7f9d4a84a01530b023b3376a38	0.230000000000000	NaN	257	NaN	NaN	NaN	151	NaN	NaN
3c1c462de729bf41d76f217c70bc0b0d	0.440000000000000	NaN	154	63	NaN	NaN	42	NaN	NaN
f297644652bf3aa3936ac0f874fcfb98	1.32000000000000	6.30000000000000	187	65	8.40000000000000	5.80000000000000	148	2.50000000000000	NaN
3db7c32f0ffd80eb54af502ccf0c8813	NaN	NaN	221	NaN	NaN	NaN	26	NaN	NaN
dda466db48f058b790d1a1bc3adc3b8e	0.540000000000000	NaN	271	3.70000000000000	NaN	NaN	27	NaN	NaN
6ed7615e09541d1499871585ffc47836	2.90000000000000	NaN	373	NaN	NaN	NaN	50	NaN	NaN
df412c2bb6a2262427b7c29d5f0f186c	NaN	NaN	251	162	NaN	NaN	323	NaN	NaN
cbe861ee43b43bf1e4b77603203d6f35	1.23000000000000	NaN	263	11	NaN	NaN	49	NaN	NaN
ce39d20362155b5c42c4bd2919fcef13	1.59000000000000	NaN	276	11	NaN	NaN	148	NaN	NaN
3cb0f632ea5d8e3e4ee96f75822934b2	0.400000000000000	NaN	198	28	NaN	NaN	200	NaN	NaN
2026bf8ec99bcb92981a4a2b14f72e6e	1.20000000000000	NaN	334	122	NaN	NaN	277	NaN	NaN
4484adc916c3c02fbf008796815cb744	0.400000000000000	8.30000000000000	265	188	20.2000000000000	7.60000000000000	129	3.50000000000000	NaN
0488b6dfca130920f090c05d3313c07c	0.520000000000000	7.40000000000000	265	77	NaN	NaN	143	NaN	NaN
5a642db6c4a6c1c59a89c0c6e2dccbfa	NaN	NaN	261	114	NaN	NaN	221	NaN	NaN
358dd2f207ee12af33c9b79ef7bbae34	NaN	NaN	276	25	NaN	NaN	79	NaN	NaN
260e0a83d3255c229a2d38d126598746	3.30000000000000	4.20000000000000	238	23	10.6000000000000	5.10000000000000	29	3.60000000000000	NaN
e5fda406e477253823f6cf1391b98cf5	NaN	NaN	250	NaN	NaN	NaN	45	NaN	NaN
619ec9d9c0ba2f56ca237fabf81f074b	1.04000000000000	3.20000000000000	157	NaN	NaN	NaN	200	NaN	NaN
3279f717c374038aff0ac40d6e605210	0.890000000000000	NaN	403	66	NaN	NaN	39	NaN	NaN
2fa2b6dca2eb47537540c2cc6c434172	1.81000000000000	6.20000000000000	228	63	9.50000000000000	47.7000000000000	154	1.40000000000000	NaN
3897a26b6cf714ffbb4fa86f0b4ebc15	1.43000000000000	NaN	321	NaN	NaN	NaN	197	NaN	NaN
46db5c49d228c7919ba9e099bffd8654	3	6.30000000000000	217	NaN	NaN	NaN	88	NaN	NaN
6cee0e4802b53f40e6ce08704a8b7542	0.500000000000000	5	206	26	NaN	NaN	45	NaN	NaN
3747b87ac273bb379bd83164be625784	0.420000000000000	NaN	292	25	NaN	NaN	21	NaN	NaN
d5e9b455fc278800d2305c9976e02324	0.230000000000000	NaN	108	53	NaN	NaN	17	NaN	NaN
fc2fa82dc6b32c299a926a9366ca7031	0.440000000000000	NaN	196	90	NaN	NaN	205	NaN	NaN
67555c9c53f9b652cb3b2710b2753ce4	2.90000000000000	7.10000000000000	354	NaN	NaN	NaN	136	NaN	NaN
b9433b57db362f3d18d596c61f0516e2	0.620000000000000	NaN	282	NaN	NaN	NaN	23	NaN	NaN
1a38f1d1ab5c1eaf3055096b9357d83a	0.660000000000000	5.90000000000000	113	90	8.70000000000000	12.4000000000000	157	3.40000000000000	NaN
437a88a30604645c16823a5446cfbd90	31.9000000000000	6.10000000000000	291	NaN	NaN	NaN	317	NaN	NaN
91fd53f90cdefcd1211d4c257e355fac	0.910000000000000	NaN	393	27	NaN	NaN	40	NaN	NaN
d1259cf703bbd53f6c0faa3f74ec39e1	0.290000000000000	NaN	121	77	NaN	NaN	169	NaN	NaN
698c64bbe7eaa0f36f0bd4cbdf63267f	8.10000000000000	NaN	434	NaN	NaN	NaN	1	NaN	NaN
845e88dc7f473df0c9891c25c511b112	0.400000000000000	NaN	343	NaN	NaN	NaN	160	NaN	NaN
926f8f0c0f4f2fe34867758a6dff4c4f	NaN	NaN	281	NaN	NaN	NaN	0	NaN	NaN
47bc4a933656095b7f6ddde7bfa19d16	2.30000000000000	NaN	90	NaN	NaN	NaN	169	NaN	NaN
4b89859999fa15a140f5eda34266df33	0.850000000000000	NaN	218	80	NaN	NaN	93	NaN	NaN
810455d58f3b071c185d0d1a253c943d	0.350000000000000	NaN	472	NaN	NaN	NaN	32	NaN	NaN
63ca29b97b71a8eebd07e5595ca51b6d	NaN	NaN	306	NaN	NaN	NaN	0	NaN	NaN
e07bc3c14c2cdce1460d84720d151674	0.440000000000000	4.70000000000000	220	64	14.5000000000000	12.3000000000000	60	1.50000000000000	NaN
3aab1afcb81b049f0a36a2cb967995ca	0.980000000000000	6.40000000000000	172	109	10.3000000000000	15.2000000000000	218	1.80000000000000	NaN
c75dd6cdf472d81e70e3dae57eaf9bb0	0.930000000000000	NaN	219	32	19.9000000000000	13.5000000000000	66	NaN	NaN
a8bcaac4d815b2f3b34819cf688f81c4	0.620000000000000	NaN	191	58	NaN	NaN	182	NaN	NaN
fe870048186d59b6e47fef1ab9dcb13e	0.590000000000000	7.20000000000000	242	138	12.1000000000000	60	136	2.20000000000000	NaN
258db042a946469bcab52d8e383509c3	1.52000000000000	4.30000000000000	119	151	13.3000000000000	NaN	53	1.90000000000000	NaN
cfd270cf48607b98190f207374154cb2	1.29000000000000	NaN	196	73	NaN	NaN	312	NaN	NaN
374133fcce15b1231243c2218d51c005	0.670000000000000	NaN	293	13	NaN	NaN	98	NaN	NaN
16641e223637fc1310821c1c42bbf081	1.66000000000000	6.30000000000000	208	73	9.90000000000000	11.5000000000000	207	1.70000000000000	NaN
db9b2200aecf6eb975870e3e4cc319fe	1.41000000000000	6.20000000000000	399	NaN	NaN	NaN	35	NaN	NaN
48439b33ec3545f325cfb5ee17e102a9	7.40000000000000	3.90000000000000	512	8.20000000000000	9.60000000000000	9.30000000000000	12	4	NaN
9076a392eb24d4e1bcd34f7b9e4f04a5	0	NaN	170	27	NaN	NaN	59	NaN	NaN
0d27fe6d46aaaef198011cfb92e28d6b	0.780000000000000	NaN	203	NaN	NaN	NaN	38	NaN	NaN
6acde69742cbad93fa8dacb74f0648fa	0.350000000000000	NaN	162	36	NaN	NaN	79	NaN	NaN
fe4ceb3164dfc7f0a86566a1e47ec565	0.880000000000000	NaN	264	33	NaN	NaN	109	NaN	NaN
7ff5e07706a51d7c256ca8ff91b29ea2	1.08000000000000	5.30000000000000	134	51	7.20000000000000	10.8000000000000	60	0.640000000000000	NaN
7ce9371253ef60557748f9bcb06f2f68	0.950000000000000	NaN	689	NaN	NaN	NaN	7	NaN	NaN
0d50b3b9e777c46d1264ae585031a6b8	0.440000000000000	NaN	150	8.50000000000000	NaN	NaN	101	NaN	NaN
73d89ad7f3b8d718f1654d5d7e4501c3	0.290000000000000	NaN	297	NaN	NaN	NaN	8	NaN	NaN
26f125c02c96e8f1a3d72376e49b7431	0.710000000000000	NaN	212	78	NaN	NaN	394	NaN	NaN
9a19632918b433eb5699f531ea05d6a2	3.90000000000000	NaN	150	NaN	NaN	NaN	289	NaN	NaN
