# Supplementary material for: COVID-19 pathophysiology may be driven by an imbalance in the renin-angiotensin-aldosterone system
Source: Nat Commun. 2021 Apr 23;12:2417. doi: 10.1038/s41467-021-22713-z (PMC8065208; doi:10.1038/s41467-021-22713-z)
Supplement: Supplementary file 4 — Source Data [file 41467_2021_22713_MOESM4_ESM.zip › Rysz_Sourcedata.xls]

## Sheet: Fig4_FigS1_PhysiologyData
id	time	group	map	pasys	ci	svo2c
1	-53	1	-12.86	-17.52
1	-52	1	-12.57	-17.77
1	-51	1	-12.75	-18.05
1	-50	1	-13.34	-18.45
1	-49	1	-14.42	-39.1
1	-48	1	-14.4	-39.16
1	-47	1	-14.43	-39.56
1	-46	1	-14.42	-39.41
1	-45	1	-14.44	-38.99
1	-44	1	-14.42	-38.82
1	-43	1	80.65	-35.68
1	-42	1	99.41	-38.67
1	-41	1	95.44	-37.55
1	-40	1	91.3	-38.86
1	-39	1	66.07	-37.74
1	-38	1	82.96	-38.64
1	-37	1	67.48	-38.93
1	-36	1	73.06	-38.66
1	-35	1	78.8	-38.74
1	-34	1	79.03	-38.13
1	-33	1	80.35	-38.62
1	-32	1	76.04	-38.82
1	-31	1	81.94	17.97
1	-30	1	80.75	16.41
1	-29	1	75.02	15.54
1	-28	1	80.15	2.68
1	-27	1	77.67	14.76
1	-26	1	81.28	14.46
1	-25	1	82.29	14.36
1	-24	1	83.24	14.36
1	-23	1	83.96	14.83
1	-22	1	82.35	14.21
1	-21	1	80.74	14.3
1	-20	1	81.25	14.42
1	-19	1	83.8	14.22
1	-18	1	83.9	45.15
1	-17	1	83.4	15.52
1	-16	1	79.96	14.9
1	-15	1	81.64	14.1
1	-14	1	78.53	13.8
1	-13	1	80.98	13.7
1	-12	1	80.96	13.7
1	-11	1	81.24	13.7
1	-10	1	80.97	13.6
1	-9	1	80.88	13.4
1	-8	1	79.12	13.4
1	-7	1	78.71	13.4
1	-6	1	80.06	13.4
1	-5	1	79.12	13.4
1	-4	1	79.47	13.4
1	-3	1	79.4	13.4
1	-2	1	78.36	13.4
1	-1	1	78.32	13.4
1	0	1	79.42	13.4	4.1	74
1	1	1	79.01	13.4
1	2	1	78.26	13.4
1	3	1	78.85	13.49
1	4	1	78.72	13.49
1	5	1	78.51	13.39	4.5	75
1	6	1	80.11	13.39
1	7	1	80.39	13.39
1	8	1	79.97	13.39
1	9	1	78.72	13.39
1	10	1	76.99	13.29
1	11	1	78.1	13.29
1	12	1	76.71	13.29
1	13	1	77.48	13.29
1	14	1	77.56	13.19
1	15	1	76.49	13.09	4.4	74
1	16	1	76.56	13.09
1	17	1	77.35	13.09
1	18	1	77.31	13.09
1	19	1	76.76	13.09
1	20	1	76.6	12.89
1	21	1	75.47	12.89
1	22	1	75.98	12.89
1	23	1	77.84	12.89
1	24	1	79.78	12.89
1	25	1	106.31	22.94
1	26	1	122.99	27.83
1	27	1	123.44	27.13
1	28	1	119	23.93
1	29	1	112.84	20.53
1	30	1	110.17	17.73	4.4	74
1	31	1	108.88	16.33
1	32	1	110.05	15.73
1	33	1	111.49	15.13
1	34	1	114.07	15.13
1	35	1	116.97	15.5
1	36	1	117.58	17.7
1	37	1	121.51	17.71
1	38	1	123.21	18.3
1	39	1	124.17	18.3
1	40	1	125.01	20.17
1	41	1	126.51	20.24
1	42	1	123.75	21.5
1	43	1	122.36	21.4
1	44	1	123.03	20.8
1	45	1	123.84	20.8	4.5	64
1	46	1	125.89	20.8
1	47	1	125.18	21.11
1	48	1	124.48	21.11
1	49	1	124.18	21.11
1	50	1	124.13	21.12
1	51	1	124.48	21.25
1	52	1	125.09	21.58
1	53	1	125.95	21.58
1	54	1	125.82	21.58
1	55	1	126.31	21.58
1	56	1	126.37	21.77
1	57	1	126.97	21.79
1	58	1	125.64	21.79
1	59	1	124.8	21.79
1	60	1	126.26	22.35	4.5	65
1	61	1	126.54	4.61
1	62	1	130.98	24.4
1	63	1	133.64	26.09
1	64	1	135.93	27.16
1	65	1	137.56	27.97
1	66	1	137.07	28.37
1	67	1	136.98	28.69
1	68	1	133.67	28.9
1	69	1	132.36	28.8
1	70	1	134.69	28.4
1	71	1	134.87	28.4
1	72	1	134.3	28.2
1	73	1	134.37	28.1
1	74	1	132.48	27.7
1	75	1	133.09	27.7	4.4	64
1	76	1	132.88	27.7
1	77	1	133.53	27.7
1	78	1	134.12	27.6
1	79	1	133.75	28.08
1	80	1	134.57	28.16
1	81	1	135.25	28.06
1	82	1	133.63	27.46
1	83	1	133.73	27.06
1	84	1	133.91	27.06
1	85	1	133.16	26.86
1	86	1	133.51	26.86
1	87	1	134.55	27.06
1	88	1	134.01	27.16
1	89	1	134.04	27.16
1	90	1	134.19	27.34	4.6	63
1	91	1	133.22	27.14
1	92	1	132.96	27.04
1	93	1	132.49	26.94
1	94	1	131.49	26.95
1	95	1	131.88	26.95
1	96	1	132.47	26.95
1	97	1	132.5	27.01
1	98	1	132.99	27.2
1	99	1	132.62	27.71
1	100	1	131.68	28.93
1	101	1	131.47	27.19
1	102	1	130.89	26.69
1	103	1	131.23	26.94
1	104	1	131.73	27.22
1	105	1	131.54	27.3	4.5	64
1	106	1	132.34	27.48
1	107	1	131.91	27.45
1	108	1	130.86	27.03
1	109	1	130.37	27.64
1	110	1	129.61	26.82
1	111	1	129.72	26.15
1	112	1	129.93	26.76
1	113	1	130.13	28.25
1	114	1	130.39	27.47
1	115	1	130.57	27.18
1	116	1	130.22	27.35
1	117	1	129.61	27.75
1	118	1	128.75	27.81
1	119	1	128.69	26.28
1	120	1	128.5	25.73	4.4	63
1	121	1	128.27	25.5
1	122	1	128.46	25.52
1	123	1	128.49	26.45
1	124	1	128.12	26.31
1	125	1	128.56	26.84
1	126	1	126.77	27.84
1	127	1	128.39	5.26
1	128	1	126.99	26.1
1	129	1	127.22	27.18
1	130	1	127.29	26.9
1	131	1	127.72	27.58
1	132	1	126.7	28.12
1	133	1	126.99	27.49
1	134	1	126.63	28.4
1	135	1	125.81	28.66	4.5	63
1	136	1	126.03	27.14
1	137	1	125.56	27.83
1	138	1	124.94	27.22
1	139	1	124.71	26.11
1	140	1	123.55	27
1	141	1	123.51	26.17
1	142	1	124.52	26.97
1	143	1	124.11	26.18
1	144	1	123.88	25.73
1	145	1	124.18	25.7
1	146	1	123.02	25.65
1	147	1	122.91	26.18
1	148	1	122.34	24.97
1	149	1	121.85	24.77
1	150	1	122.21	26.05	4.4	63
1	151	1	122.94	25.08
1	152	1	121.02	24.58
1	153	1	123.59	25.87
1	154	1	123.86	26.37
1	155	1	124.09	26.11
1	156	1	124.67	27.25
1	157	1	123.96	26.7
1	158	1	125.78	28.01
1	159	1	126.25	27.36
1	160	1	125.85	27.38
1	161	1	125.88	27.61
1	162	1	123.51	26.61
1	163	1	122.45	25.88
1	164	1	120.57	26.55
1	165	1	121.21	26.21	4.1	62
1	166	1	122.34	25.63
1	167	1	117.43	24.37
1	168	1	119.31	25.71
1	169	1	120.12	25.42
1	170	1	119.84	26.18
1	171	1	118.74	25.2
1	172	1	119.2	26.88
1	173	1	118.88	26.07
1	174	1	119.07	25.2
1	175	1	118.94	25.29
1	176	1	119.07	24.94
1	177	1	117.07	24.72
1	178	1	117.96	24.25
1	179	1	117.39	25.42
1	180	1	117.16	24.63	4.1	62
1	181	1	116.78	24.95
1	182	1	117.23	24.18
1	183	1	117.16	24.44
1	184	1	115.87	25.38
1	185	1	114.58	24.52
1	186	1	115.73	24.2
1	187	1	115.81	25.19
1	188	1	116.6	25.72
1	189	1	116.64	24.9
1	190	1	115.84	24.79
1	191	1	113.7	25.51
1	192	1	114.23	25.1
1	193	1	114.22	24.59
1	194	1	114.85	24.2
1	195	1	115.84	24.3	4.4	63
1	196	1	114.62	24.77
1	197	1	114.76	24.82
1	198	1	113.56	24.7
1	199	1	114.22	25.11
1	200	1	112.93	24.83
1	201	1	113.53	24.25
1	202	1	113.75	25.72
1	203	1	114.26	25.08
1	204	1	114.18	25.42
1	205	1	113.21	25.37
1	206	1	113.29	24.6
1	207	1	113.09	24.97
1	208	1	113.02	24.14
1	209	1	113.38	23.85
1	210	1	112.91	24.12	4.7	64
1	211	1	114.35	24.31
1	212	1	113.56	24.72
1	213	1	112.39	24.65
1	214	1	113.24	24.5
1	215	1	112.7	24.25
1	216	1	113.36	24.63
1	217	1	113.72	25.14
1	218	1	114.12	25.76
1	219	1	114.58	25.6
1	220	1	114.3	25.59
1	221	1	113.66	25.55
1	222	1	114.94	25.26
1	223	1	114.32	25.18
1	224	1	114.88	26.04
1	225	1	115.81	25.75	4.9	64
1	226	1	115.57	25.69
1	227	1	116.04	25.64
1	228	1	114.97	25.49
1	229	1	114.26	25.56
1	230	1	115	25.43
1	231	1	115.46	25.87
1	232	1	116.66	26
1	233	1	116.08	25.66
1	234	1	116.08	26.83
1	235	1	115.56	26.73
1	236	1	116.63	26.46
1	237	1	115.79	25.98
1	238	1	116.84	26.19
1	239	1	117.47	26.58
1	240	1	117.83	27.01	5	65
1	241	1	117.73	26.63
1	242	1	117.47	25.67
1	243	1	117.97	25.7
1	244	1	117.39	25.83
1	245	1	117.05	25.39
1	246	1	117.69	25.86
1	247	1	118.83	25.3
1	248	1	118.95	25.7
1	249	1	118.4	59.07
1	250	1	116.74	26.38
1	251	1	117.89	25.98
1	252	1	118.32	25.87
1	253	1	118.65	26.14
1	254	1	118.89	26.22
1	255	1	119.45	25.58	0	0
1	256	1	119.22	26.12
1	257	1	118.01	26.47
1	258	1	118.48	25.37
1	259	1	118.6	26.23
1	260	1	118.42	25.89
1	261	1	119.64	25.65
1	262	1	119.43	26.22
1	263	1	119.98	25.36
1	264	1	119.69	26.39
1	265	1	119.52	25.2
1	266	1	118.85	25.76
1	267	1	117.49	24.65
1	268	1	119.12	25.37
1	269	1	118.92	25.43
1	270	1	118.76	24.98	5.2	65
1	271	1	117.71	24.05
1	272	1	117.46	24.57
1	273	1	118.87	24.98
1	274	1	119.54	25.32
1	275	1	120.01	25.65
1	276	1	119.93	25.28
1	277	1	120.9	25.3
1	278	1	121.47	25.88
1	279	1	121.55	25.79
1	280	1	121.16	25.73
1	281	1	120.64	25.4
1	282	1	121.84	26.09
1	283	1	122.26	26.44
1	284	1	122.6	26.92
1	285	1	123.41	26.54	5.2	65
1	286	1	123.8	26.26
1	287	1	123.52	26.96
1	288	1	123.16	26.4
1	289	1	123.7	26.2
1	290	1	123.99	26.39
1	291	1	124.86	26.79
1	292	1	124.22	27.2
1	293	1	124.75	27.09
1	294	1	125.15	28
1	295	1	124.89	27.31
1	296	1	125.63	27.14
1	297	1	124.72	26.99
1	298	1	124.62	27.53
1	299	1	125.07	26.99
1	300	1	125.56	27.55	5.2	65
1	301	1	124.95	27.03
1	302	1	125.2	26.68
1	303	1	125.21	26.66
1	304	1	125.27	26.95
1	305	1	126.14	28.57
1	306	1	125.87	28.95
1	307	1	126.67	29.22
1	308	1	126.04	29.2
1	309	1	126.2	28.46
1	310	1	126.34	29.03
1	311	1	126.43	29.66
1	312	1	126.21	29.41
1	313	1	126.53	29.48
1	314	1	126.67	30.12
1	315	1	126.81	29.32	5.1	65
1	316	1	126.7	29.96
1	317	1	127.09	29.14
1	318	1	127.14	28.77
1	319	1	127.26	29.71
1	320	1	127.23	29.13
1	321	1	128	29.61
1	322	1	127.41	29.6
1	323	1	127.28	29.5
1	324	1	127.61	28.75
1	325	1	127.78	28.93
1	326	1	128.11	28.63
1	327	1	128.44	28.43
1	328	1	128.82	28.48
1	329	1	128.89	28.39
1	330	1	129.29	28.55	5.1	65
1	331	1	127.01	7.63
1	332	1	129.01	28.01
1	333	1	129.05	28.36
1	334	1	129.67	28.24
1	335	1	129.76	27.52
1	336	1	129.76	27.76
1	337	1	130.05	28.16
1	338	1	129.81	27.53
1	339	1	129.63	27.62
1	340	1	129.86	27.97
1	341	1	129.85	28.08
1	342	1	130.47	29.15
1	343	1	130.23	28.13
1	344	1	130	28.37
1	345	1	129.66	28.24	5.1	64
1	346	1	130.06	28.29
1	347	1	129.68	28.06
1	348	1	130.22	28.39
1	349	1	130.63	28.46
1	350	1	130.29	28.68
1	351	1	130.27	28.25
1	352	1	129.75	27.67
1	353	1	129.32	26.93
1	354	1	131.25	27.76
1	355	1	131.64	28.87
1	356	1	131.75	29.63
1	357	1	132.61	29.58
1	358	1	131.95	29.74
1	359	1	131.95	29.65
1	360	1	130.52	30.05	4.9	63
1	361	1	131.05	29.45
1	362	1	131.09	29.32
1	363	1	130.94	30.17
1	364	1	130.3	29.68
1	365	1	129.79	29.38
1	366	1	128.97	29.82
1	367	1	129.78	30.24
1	368	1	130.11	30.73
1	369	1	131.09	30.86
1	370	1	131.54	31.76
1	371	1	131.94	31.07
1	372	1	130.8	31.38
1	373	1	131.79	31.01
1	374	1	131.61	31.34
1	375	1	132.02	31.44	4.8	61
1	376	1	132.25	31.64
1	377	1	131.93	31.64
1	378	1	132.06	31.7
1	379	1	131.63	31.59
1	380	1	131.73	31.78
1	381	1	132.02	32.37
1	382	1	132.2	32.7
1	383	1	131.58	32.12
1	384	1	131.9	32.02
1	385	1	131.3	32.02
1	386	1	131.48	31.89
1	387	1	131.23	59.96
1	388	1	129.07	48.06
1	389	1	130.98	-32766
1	390	1	131.76	34.54	0	0
1	391	1	131.37	34.58
1	392	1	131.35	34.58
1	393	1	131.5	35.19
1	394	1	131.49	34.74
1	395	1	131.04	34.51
1	396	1	130.48	34.04
1	397	1	130.48	34
1	398	1	130.7	33.69
1	399	1	131.01	33.87
1	400	1	131.22	33.97
1	401	1	130.91	33.44
1	402	1	130.25	33.19
1	403	1	130.34	32.79
1	404	1	130.13	32.94
1	405	1	131.12	32.94	4.7	64
1	406	1	130.95	33.85
1	407	1	132.1	33.49
1	408	1	131.45	34.14
1	409	1	130.93	33.34
1	410	1	131.11	33.14
1	411	1	131.48	33.14
1	412	1	131.37	33.04
1	413	1	131.78	33.04
1	414	1	130.88	32.35
1	415	1	131.11	33.26
1	416	1	131.33	32.96
1	417	1	131.58	32.76
1	418	1	131.08	33.18
1	419	1	130.9	32.3
1	420	1	129.96	32.1	4.5	63
1	421	1	129.55	31.9
1	422	1	130.17	31.7
1	423	1	130.65	31.82
1	424	1	131.7	31.82
1	425	1	131.02	31.82
1	426	1	129.92	31.82
1	427	1	128.43	31.42
1	428	1	128.14	31.71
1	429	1	129.15	31.11
1	430	1	129.63	31.59
1	431	1	130.03	31.29
1	432	1	130.03	31.36
1	433	1	136.27	33.89
1	434	1	131.32	33.6
1	435	1	130.58	33.62	4.3	62
1	436	1	130.02	33.54
1	437	1	126.49	32.79
1	438	1	128.38	33.02
1	439	1	128.68	32.43
1	440	1	128.25	32.26
1	441	1	128.4	31.67
1	442	1	129.48	32.11
1	443	1	129.02	32.02
1	444	1	128.89	31.98
1	445	1	128.78	32.06
1	446	1	128.77	31.84
1	447	1	126.58	34.04
1	448	1	125.53	35.23
1	449	1	125.49	35.78
1	450	1	125.11	37.25	4.3	62
1	451	1	124.69	37.09
1	452	1	125.76	37.8
1	453	1	127.24	38.33
1	454	1	129.45	37.96
1	455	1	130.59	38.02
1	456	1	130.36	38.13
1	457	1	129.5	37.07
1	458	1	128.19	36.99
1	459	1	129.06	36.29
1	460	1	128.76	36.44
1	461	1	129.79	36.42
1	462	1	128.09	36.01
1	463	1	126.66	35.38
1	464	1	125.73	35.19
1	465	1	126.31	35.39	4.2	62
1	466	1	126.8	35.69
1	467	1	127.77	35.51
1	468	1	127.08	35.73
1	469	1	121.12	3.87
1	470	1	125.4	35.48
1	471	1	125.56	35.91
1	472	1	126.61	36
1	473	1	129.39	35.68
1	474	1	128.7	35.99
1	475	1	127.36	35.68
1	476	1	126.62	35.65
1	477	1	126.1	35.76
1	478	1	126.8	35.96
1	479	1	127.23	35.62
1	480	1	127.03	35.41	4.4	63
1	481	1	126.07	35.15
1	482	1	126.02	34.96
1	483	1	125.26	35.22
1	484	1	126.94	34.92
1	485	1	126.55	34.98
1	486	1	126.35	35.44
1	487	1	125.11	35.14
1	488	1	124.74	35.16
1	489	1	124.53	34.44
1	490	1	125.09	34.96
1	491	1	125.57	34.5
1	492	1	125.27	35.11
1	493	1	124.43	34.45
1	494	1	123.9	34.75
1	495	1	123.38	33.77	4.4	70
1	496	1	123.51	33.67
1	497	1	124.72	33.67
1	498	1	124.98	33.67
1	499	1	124.35	34.8
1	500	1	122.83	34.67
1	501	1	122.47	34.61
1	502	1	122.72	35.02
1	503	1	124.17	34.57
1	504	1	123.55	34.78
1	505	1	122.55	35.5
1	506	1	121.89	35.15
1	507	1	121.53	34.69
1	508	1	122	35.27
1	509	1	122.68	35.27
1	510	1	123.47	35.6	4.3	61
1	511	1	122.46	34.95
1	512	1	121.63	35.4
1	513	1	121.05	35.48
1	514	1	122.76	34.26
1	515	1	122.4	35.44	0	0
1	516	1	123.27	35.67
1	517	1	122.12	36.1
1	518	1	129.01	37.02
1	519	1	135.37	38.4
1	520	1	136.31	40.23
1	521	1	133.58	41.32
1	522	1	132.19	42.31
1	523	1	131.69	42.64
1	524	1	128.62	42.58	4.3	57
1	525	1	128.46	42.92
1	526	1	129.83	42.47
1	527	1	129.45	41.93
1	528	1	129.42	41.91
1	529	1	131.13	41.64
1	530	1	130.32	40.98
1	531	1	131.52	41.16
1	532	1	132.86	41.62
1	533	1	131.51	41.19	0	0
1	534	1	130.17	40.82
1	535	1	128.01	62.92
1	536	1	105.56	38.25
1	537	1	94.52	35.62	4.8	58
1	538	1	91.69	33.5
1	539	1	86.61	31.67
1	540	1	81.47	29.94
1	541	1	76.39	27.87
1	542	1	73	27.44
1	543	1	70.28	26.49
1	544	1	68.57	26.22
1	545	1	66.57	25.72
1	546	1	64.55	25.25
1	547	1	63.34	25.66
1	548	1	62.2	24.65
1	549	1	61.19	24.34
1	550	1	60.3	24.15
1	551	1	59.77	24.51
1	552	1	58.52	23.51
1	553	1	58.37	25.74
1	554	1	57.04	24.17
1	555	1	56.18	23.47
1	556	1	55.54	23.75
1	557	1	54.89	23.65
1	558	1	54.86	23.25
1	559	1	53.99	23.38
1	560	1	53.92	24.73
1	561	1	53.28	23.55
1	562	1	53.05	23.69
1	563	1	52.12	23
1	564	1	54.13	21.57
1	565	1	57.68	19.49
1	566	1	59.54	18.69
1	567	1	59.92	17.85
1	568	1	59.51	17.25
1	569	1	58.95	16.65
1	570	1	59.51	16.35
1	571	1	58.87	16.19
1	572	1	58.62	15.99
1	573	1	30.11	14.41
1	574	1	7.13	7.46
1	575	1	5.11	6.61
1	576	1	5.52	7.67
1	577	1	5.53	7.64
1	578	1	5.48	7.65
1	579	1	5.34	7.56
1	580	1	5.2	7.35
1	581	1	5.04	7.18
1	582	1	4.92	7.08
1	583	1	4.69	6.88
1	584	1	3.88	0.19
1	585	1	-5.1	-7.34
1	586	1	-32764	-32764
1	587	1	-32766	-32766
1	588	1	-32766	-32766
1	589	1	-32766	-32766
1	590	1	-32766	-32766
1	591	1	-32766	-32766
1	592	1	-32766	-32766
1	593	1	-32766	-32766
1	594	1	-32766	-32766
1	595	1	-32766	-32766
1	596	1	-32766	-32766
1	597	1	-32766	-32766
1	598	1	-32766	-32766
1	599	1	-32766	-32766
1	600	1	-32766	-32766
1	601	1	-32766	-32766
1	602	1	-32766	-32766
1	603	1	-32766	-32766
1	604	1	-32766	-32766
1	605	1	-32766	-32766
1	606	1	-32766	-32766
1	607	1	-32766	-32766
1	608	1	-32766	-32766
1	609	1	-32766	-32766
1	610	1	-32766	-32766
1	611	1	-32766	-32766
1	612	1	-32766	-32766
1	613	1	-32766	-32766
1	614	1	-32766	-32766
1	615	1	-32766	-32766
1	616	1	-32766	-32766
1	617	1	-32766	-32766
1	618	1	-32766	-32766
1	619	1	-32766	-32766
1	620	1	-32766	-32766
1	621	1	-32766	-32766
1	622	1	-32766	-32766
1	623	1	-32766	-32766
1	624	1	-32766	-32766
1	625	1	-32766	-32766
1	626	1	-32766	-32766
1	627	1	-32766	-32766
1	628	1	-32766	-32766
1	629	1	-32766	-32766
1	630	1	-32766	-32766
1	631	1	-32766	-32766
1	632	1	-32766	-32766
1	633	1	-32766	-32766
1	634	1	-32766	-32766
1	635	1	-32766	-32766
2	0	1	89.03	23.4		74
2	5	1	99.91	25.58	10.3	60
2	10	1	105.16	26.59
2	15	1	109.59	27.76	9.8	64
2	20	1	110.39	28.2
2	25	1	112.69	28
2	30	1	114.11	29.08	10.3	65
2	35	1	114.88	29.48
2	40	1	116.36	29.75
2	45	1	119.76	32.08	9.4	56
2	50	1	122.3	32.58
2	55	1	124.23	33.23
2	60	1	120.32	32.65	9.8	60
2	65	1	121.45	31.94
2	70	1	124.55	33.48
2	75	1	130.59	38.31	10	63
2	80	1	131.01	39.6
2	85	1	130.83	38.64
2	90	1	131.17	39.47	10.6	62
2	95	1	130.45	38.51
2	100	1	131.37	38.79
2	105	1	133.81	39.53	10.1	66
2	110	1	129.36	39
2	115	1	130.06	38.2
2	120	1	127.72	41.12	11.5	70
2	125	1	128.08	38.79
2	130	1	126.76	-32764
2	135	1	127.39	39.08		70
2	140	1	125.34	37.5
2	145	1	125.35	36.14
2	150	1	125.25	35.93		70
2	155	1	122.64	36.86
2	160	1	123.44	35.36
2	165	1	122.8	36.65		69
2	170	1	122.41	36.43
2	175	1	123.36	35.9
2	180	1	126.89	35.19		66
2	185	1	127.44	35.82
2	190	1	127.37	35.54
2	195	1	127.38	35.91	10.9	68
2	200	1	129.28	36.51
2	205	1	127.47	36.93
2	210	1	126.72	35.93	11.3	64
2	215	1	125.25	35.66
2	220	1	124.34	35.27
2	225	1	124	35.16	11	65
2	230	1	124.28	35.91
2	235	1	123.31	36.53
2	240	1	123.13	37.87	10.7	65
2	245	1	123.51	37.11
2	250	1	124.54	64.6
2	255	1	124.08	37.4	10.8	65
2	260	1	125.17	37.69
2	265	1	126.02	37.71
2	270	1	127.31	37.5	11.3	64
2	275	1	129.8	38.68
2	280	1	124.91	38.37
2	285	1	123.31	38.01	10.7	56
2	290	1	123.7	38.2
2	295	1	124.7	52.88
2	300	1	124.99	48.52	10.6	55
2	305	1	122.7	41.77
2	310	1	120.86	40.61
2	315	1	120.16	40.91
2	320	1	18.85	25.8
2	325	1	7.94	11.29
2	330	1	6.38	-4.91
2	335	1	-4.13	-5.9
2	340	1	310.99	-5.21
2	345	1	-32764	-6.05
2	350	1	-32764	-4.51
2	355	1	-32764	-4.01
2	360	1	-32763	-4.07
2	365	1	-32764	-4.07
2	370	1	-32764	-4.11
2	375	1	-32764	-4.19
2	380	1	-32764	-4.22
2	385	1	-32764	-4.22
2	390	1	-32764	-4.22
2	395	1	-32764	-4.22
2	400	1	-32764	-4.29
2	405	1	-32764	-4.2
2	410	1	-32764	-5.28
2	415	1	-32764	-5.39
2	420	1	-32763	-9.43
2	435	1
2	450	1
2	465	1
2	480	1
2	495	1
2	510	1
2	515	1
2	524	1
2	533	1
2	537	1
3	-39	1	97.17	20.23
3	-38	1	97.48	20.24
3	-37	1	96.9	20.58
3	-36	1	100.06	20.38
3	-35	1	94.96	21.59
3	-34	1	102.14	20.71
3	-33	1	102.29	20.41
3	-32	1	108.29	20.33
3	-31	1	120.02	21.88
3	-30	1	107.3	20.48
3	-29	1	105.78	20.38
3	-28	1	108.08	20.35
3	-27	1	110.55	20.41
3	-26	1	108.18	20.41
3	-25	1	109.1	20.33
3	-24	1	98.59	21.42
3	-23	1	100.67	20.42
3	-22	1	102.05	20.49
3	-21	1	100.98	20.72
3	-20	1	101.84	20.76
3	-19	1	106.31	20.97
3	-18	1	108.88	21.26
3	-17	1	105.73	21.19
3	-16	1	110.38	21.31
3	-15	1	111.6	21.52
3	-14	1	111.1	21.67
3	-13	1	110.93	21.63
3	-12	1	110.19	21.61
3	-11	1	111.03	21.56
3	-10	1	113.03	21.79
3	-9	1	115.16	21.79
3	-8	1	116.29	21.9
3	-7	1	115.12	22.01
3	-6	1	118.35	24.58
3	-5	1	119.69	22.28
3	-4	1	123.85	22.98
3	-3	1	123.31	22.94
3	-2	1	126.44	22.74
3	-1	1	125.27	22.54
3	0	1	121.19	22.24
3	1	1	125.96	22.3
3	2	1	126.85	22.16
3	3	1	136.2	22.75
3	4	1	132.36	24.43
3	5	1	135.31	25.14	4.7	58
3	6	1	137.8	25.21
3	7	1	141.97	25.55
3	8	1	142.95	25.2
3	9	1	131.56	25.6
3	10	1	139.35	24.86
3	11	1	134.17	24.99
3	12	1	136.65	24.63
3	13	1	134.05	24.78
3	14	1	132.65	25.98
3	15	1	131.76	25.17	4.6	59
3	16	1	130.8	25.11
3	17	1	131.28	25.11
3	18	1	132.52	25.21
3	19	1	131.88	25.57
3	20	1	132.23	25.53
3	21	1	132.33	25.9
3	22	1	126.32	25.19
3	23	1	124.66	24.79
3	24	1	122.7	23.99
3	25	1	122.66	23.82
3	26	1	123.18	24.05
3	27	1	127.2	25.16
3	28	1	130.64	26.64
3	29	1	130.48	27.22
3	30	1	126.84	26.96	5	63
3	31	1	125.91	26.8
3	32	1	126.71	27.45
3	33	1	127.89	27.72
3	34	1	127.37	27.78
3	35	1	128.49	28.38
3	36	1	127.03	28.11
3	37	1	128.16	28.95
3	38	1	130.37	28.42
3	39	1	131.58	28.87
3	40	1	129.09	27.87
3	41	1	129.31	28.37
3	42	1	130.04	27.72
3	43	1	126.97	28.05
3	44	1	127.53	28.05
3	45	1	130.85	27.55	5.2	75
3	46	1	131.7	27.38
3	47	1	129.72	28.2
3	48	1	130.38	26.8
3	49	1	129.06	26.97
3	50	1	130.2	26.89
3	51	1	129.8	27.06
3	52	1	128.41	27.6
3	53	1	130.41	26.97
3	54	1	128.66	27.54
3	55	1	128.29	27.36
3	56	1	129.73	26.97
3	57	1	134.02	27.93
3	58	1	139.9	30.14
3	59	1	142.98	31.13
3	60	1	143.58	32.26	5.5	79
3	61	1	142.25	32.12
3	62	1	140.73	32.11
3	63	1	142.54	32.59
3	64	1	140.77	32.39
3	65	1	141.37	33.03
3	66	1	142.74	32.99
3	67	1	143.63	34.18
3	68	1	142.55	33.07
3	69	1	-32766	32.07
3	70	1	138.46	31.25
3	71	1	138.08	31.17
3	72	1	138.32	30.77
3	73	1	138.48	30.56
3	74	1	139.65	31.23
3	75	1	139.17	31.34	6	86
3	76	1	138.39	30.69
3	77	1	137.34	31.36
3	78	1	137.02	-32766
3	79	1	135.18	29.4
3	80	1	-32766	29.73
3	81	1	143.14	25.22
3	82	1	134.6	28.25
3	83	1	134.75	27.95
3	84	1	134.86	28.66
3	85	1	134.85	28.46
3	86	1	135.84	28.7
3	87	1	139.82	28.63
3	88	1	139.99	28.39
3	89	1	144.15	28.52
3	90	1	141.76	28.12	6.6	96
3	91	1	157.68	28.16
3	92	1	134.72	28.72
3	93	1	139.21	29.16
3	94	1	138.97	28.06
3	95	1	178.27	28.06
3	96	1	130.2	27.79
3	97	1	131.52	27.56
3	98	1	131.42	27.33
3	99	1	134.34	27.13
3	100	1	133.8	27.13
3	101	1	131.19	27.13
3	102	1	133.16	27.67
3	103	1	134.68	26.79
3	104	1	133.55	27.55
3	105	1	130.59	28.12	6.6	58
3	106	1	130.39	28.12
3	107	1	129.93	27.97
3	108	1	134.59	28.82
3	109	1	130.8	28.64
3	110	1	130.23	28.72
3	111	1	130.58	27.83
3	112	1	130.86	28.02
3	113	1	130.6	27.97
3	114	1	129	27.94
3	115	1	128.39	28.61
3	116	1	129.82	27.48
3	117	1	128.87	27.55
3	118	1	128.77	26.95
3	119	1	129.49	27.03
3	120	1	130.41	27.28	6.7	65
3	121	1	129.84	27.36
3	122	1	128.79	27.14
3	123	1	128.4	27.08
3	124	1	127.48	26.91
3	125	1	129.97	26.71
3	126	1	128.25	26.73
3	127	1	128.16	26.57
3	128	1	128.5	27.51
3	129	1	128.7	26.95
3	130	1	128.74	27.25
3	131	1	128.06	27.32
3	132	1	129.38	27.3
3	133	1	127.01	26.73
3	134	1	127.79	26.66
3	135	1	128.33	26.98	7.1	71
3	136	1	127.85	27.17
3	137	1	127.06	26.88
3	138	1	127.49	26.57
3	139	1	128.46	26.97
3	140	1	128.22	27.18
3	141	1	127.88	27.16
3	142	1	127.77	26.76
3	143	1	127.22	26.46
3	144	1	126.65	26.82
3	145	1	126.88	26.45
3	146	1	127.41	27.34
3	147	1	128.14	26.89
3	148	1	128.24	27.78
3	149	1	127.75	27.84
3	150	1	125.63	27.78	7	73
3	151	1	129.53	28.22
3	152	1	130.62	28.2
3	153	1	131.15	28.88
3	154	1	131.82	28.5
3	155	1	131.94	29.29
3	156	1	133.46	29.59
3	157	1	132.65	29.2
3	158	1	132.23	29.21
3	159	1	130.44	28.86
3	160	1	129.27	29.19
3	161	1	128.23	28.16
3	162	1	129.69	28.03
3	163	1	131.34	28.31
3	164	1	130.06	10.35
3	165	1	131.33	28.43	7.2	74
3	166	1	130.51	28.35
3	167	1	129.66	27.69
3	168	1	129.55	27.75
3	169	1	130.08	27.51
3	170	1	131.26	27.47
3	171	1	131.7	27.63
3	172	1	131.37	27.43
3	173	1	129.53	27.03
3	174	1	129.25	27.15
3	175	1	128.59	26.8
3	176	1	128.59	26.81
3	177	1	128.93	27.27
3	178	1	128.33	27.55
3	179	1	128.96	27.05
3	180	1	128.42	27.14	7.4	76
3	181	1	127.94	26.95
3	182	1	127.49	26.61
3	183	1	125.85	26.03
3	184	1	126.91	26.14
3	185	1	126.92	26.38
3	186	1	127.73	26.4
3	187	1	127.3	26.2
3	188	1	125.6	26.37
3	189	1	125.29	26.13
3	190	1	124.96	25.9
3	191	1	126.04	26.6
3	192	1	126.29	25.97
3	193	1	127.09	26.49
3	194	1	127.49	26.35
3	195	1	128.03	26.9	7.9	77
3	196	1	127.55	26.65
3	197	1	126.83	26.27
3	198	1	127.54	27.18
3	199	1	127.22	26.27
3	200	1	129.34	26.66
3	201	1	128.56	26.42
3	202	1	128.86	26.12
3	203	1	127.9	25.98
3	204	1	124.6	25.8
3	205	1	124.34	26.1
3	206	1	122.26	26.39
3	207	1	129.29	26.32
3	208	1	129.09	26.18
3	209	1	128.74	26.07
3	210	1	128.57	25.98	7.4	77
3	211	1	127.31	25.69
3	212	1	127.71	26.13
3	213	1	127.96	25.64
3	214	1	128.74	25.17
3	215	1	128.64	25.97
3	216	1	129.04	26.77
3	217	1	128.49	26.26
3	218	1	127.21	25.68
3	219	1	127.49	25.64
3	220	1	127.1	25.85
3	221	1	128.31	25.99
3	222	1	128.3	25.73
3	223	1	128.22	25.95
3	224	1	127.38	25.83
3	225	1	126.92	25.88	7.3	78
3	226	1	126.36	25.41
3	227	1	125.84	25.33
3	228	1	126.58	26.64
3	229	1	127.08	-32764
3	230	1	127.16	14.81
3	231	1	127.2	26.04
3	232	1	126.11	25.93
3	233	1	125.33	25.7
3	234	1	124.97	25.83
3	235	1	125.55	25.92
3	236	1	126.1	25.86
3	237	1	126.57	26.03
3	238	1	125.87	26.15
3	239	1	125.43	25.76
3	240	1	125.31	25.86	7.5	79
3	241	1	124.49	25.71
3	242	1	125.36	25.82
3	243	1	125.97	26.06
3	244	1	126.47	25.94
3	245	1	126.24	25.85
3	246	1	125.25	25.92
3	247	1	124.39	25.68
3	248	1	123.8	25.79
3	249	1	124.11	25.42
3	250	1	124.3	25.38
3	251	1	125.37	25.86
3	252	1	125.97	25.44
3	253	1	125.6	25.63
3	254	1	125.57	25.86
3	255	1	-32766	26.26	7.5	79
3	256	1	-32766	24.96
3	257	1	-32763	25
3	258	1	125.46	24.9
3	259	1	126.47	25.07
3	260	1	140.52	310.57
3	261	1	136.57	-3.9
3	262	1	145.26	25.27
3	263	1	150	25.58
3	264	1	157.61	25.9
3	265	1	173.79	25.4
3	266	1	169.3	25.25
3	267	1	193.12	25.8
3	268	1	135.45	25.44
3	269	1	132.83	25.25
3	270	1	140.53	24.46	7.4	79
3	271	1	147.27	25.07
3	272	1	144.8	26.28
3	273	1	156.43	25.56
3	274	1	161.08	25.96
3	275	1	-17.13	25.13
3	276	1	121.41	25.12
3	277	1	120.75	24.95
3	278	1	120.97	24.89
3	279	1	121.8	24.74
3	280	1	123.34	25.27
3	281	1	123.98	26.24
3	282	1	123.91	25.53
3	283	1	122.92	25.35
3	284	1	122.89	25.29
3	285	1	122.87	25.2	7.1	79
3	286	1	122.07	26.08
3	287	1	123.43	25.23
3	288	1	123.33	25.45
3	289	1	123.91	25.59
3	290	1	123.25	25.62
3	291	1	122.57	25.45
3	292	1	122.18	25.15
3	293	1	122.52	25.32
3	294	1	124.13	25.11
3	295	1	123.48	25.35
3	296	1	124.64	25.39
3	297	1	123.75	25.57
3	298	1	123.48	25.25
3	299	1	123.63	24.45
3	300	1	122.05	24.85	7.3	82
3	301	1	121.79	23.81
3	302	1	122.15	24.12
3	303	1	123.11	24.93
3	304	1	123.23	24.89
3	305	1	123.42	24.26
3	306	1	123.3	24.74
3	307	1	122.66	24.88
3	308	1	123.94	24.75
3	309	1	124.73	24.74
3	310	1	125.12	24.68
3	311	1	124.98	24.1
3	312	1	123.17	23.91
3	313	1	121.46	25.17
3	314	1	120.78	23.96
3	315	1	122.35	23.73	7	81
3	316	1	121.27	23.73
3	317	1	125.81	25.68
3	318	1	130.09	24.93
3	319	1	122.33	24.41
3	320	1	124.88	24.12
3	321	1	125.29	24.58
3	322	1	121.85	24.29
3	323	1	121.33	25.12
3	324	1	127.97	24.19
3	325	1	123.07	25.55
3	326	1	120.57	25.14
3	327	1	117.84	25.74
3	328	1	119.26	24.05
3	329	1	118.18	24.29
3	330	1	116.55	24.99	6.9	82
3	331	1	117.88	24.58
3	332	1	117.17	24.67
3	333	1	116.61	25.83
3	334	1	116.06	24.71
3	335	1	114.89	26.26
3	336	1	114.79	24.5
3	337	1	113.92	26.04
3	338	1	115.49	24.39
3	339	1	113.85	25.03
3	340	1	120.77	25.93
3	341	1	307.53	26.07
3	342	1	120.98	61.85
3	343	1	121.77	183.18
3	344	1	121.43	26.01
3	345	1	122.42	24.79	7.5	83
3	346	1	122.42	24.42
3	347	1	123	26.97
3	348	1	121.79	25.76
3	349	1	120.31	26.29
3	350	1	121.15	25.45
3	351	1	119.81	25.6
3	352	1	126.76	24.99
3	353	1	124.57	26.3
3	354	1	133.8	25.7
3	355	1	123.41	27.13
3	356	1	124.74	27.42
3	357	1	123.59	27.58
3	358	1	122.93	27.48
3	359	1	124.01	27.57
3	360	1	123.6	27.71	7.1	83
3	361	1	123.61	27.33
3	362	1	122.94	26.82
3	363	1	121.71	26.59
3	364	1	121.56	26.69
3	365	1	122.62	27.72
3	366	1	122.22	28.33
3	367	1	122.9	29.19
3	368	1	122.3	30.15
3	369	1	123.26	29.59
3	370	1	121.94	31.09
3	371	1	123.72	31.57
3	372	1	123.84	30.14
3	373	1	124.88	30.45
3	374	1	123.84	31.26
3	375	1	124.95	31.61	7	80
3	376	1	124.19	31.05
3	377	1	125.21	31.1
3	378	1	125.13	31.34
3	379	1	127.46	31.73
3	380	1	125.65	32.05
3	381	1	125.31	32.17
3	382	1	124.72	31.33
3	383	1	124.09	31.5
3	384	1	-32766	31.94
3	385	1	125.27	31.86
3	386	1	126.1	31.22
3	387	1	124.54	30.93
3	388	1	124.96	29.4
3	389	1	124.41	30.27
3	390	1	126.16	30.07	6.9	76
3	391	1	126.07	30.78
3	392	1	126.56	30.44
3	393	1	125.39	29.82
3	394	1	125.31	31.03
3	395	1	125.88	31.19
3	396	1	126.7	31.09
3	397	1	127.24	31.12
3	398	1	127.41	31.51
3	399	1	129.24	31.53
3	400	1	133.09	31.78
3	401	1	131.72	32.15
3	402	1	136.36	32.66
3	403	1	140.36	32.13
3	404	1	290.32	32.6
3	405	1	312.09	32.38	6.7	79
3	406	1	317.33	32.4
3	407	1	318	32.36
3	408	1	319.67	32.47
3	409	1	319.62	32.76
3	410	1	319.82	29.4
3	411	1	-32764	29.51
3	412	1	123.46	30.95
3	413	1	125.97	31.25
3	414	1	128.06	31.25
3	415	1	129.38	32.7
3	416	1	129.32	33.1
3	417	1	129.1	32.34
3	418	1	128.74	33.03
3	419	1	127.32	33.39
3	420	1	127.88	32.98	6.4	72
3	421	1	128.89	33.14
3	422	1	128.82	34.01
3	423	1	127.64	33.33
3	424	1	127.79	32.93
3	425	1	126.41	32.5
3	426	1	127.41	33.2
3	427	1	127.04	32.85
3	428	1	129.15	32.91
3	429	1	94.99	31.5
3	430	1	126.2	32.62
3	431	1	125.6	31.48
3	432	1	125.2	35.25
3	433	1	125.89	33.25
3	434	1	126.39	33.3
3	435	1	125.51	32.79	6.3	77
3	436	1	124.7	33.35
3	437	1	124.43	32.49
3	438	1	124.53	32.83
3	439	1	125.05	31.07
3	440	1	124.19	33.64
3	441	1	124.37	33.49
3	442	1	122.84	32.9
3	443	1	122.93	33.09
3	444	1	122.51	33.06
3	445	1	123.61	32.39
3	446	1	123.19	33.72
3	447	1	123.15	33.33
3	448	1	121.66	32.74
3	449	1	121.59	32.78
3	450	1	121.66	32.35	6.2	78
3	451	1	123.06	32.5
3	452	1	123.45	32.23
3	453	1	123.54	32.31
3	454	1	125.93	32.12
3	455	1	119.46	32.45
3	456	1	118.53	32.97
3	457	1	119.05	32.24
3	458	1	119.53	32.1
3	459	1	118.19	32.19
3	460	1	117.28	33.27
3	461	1	121.43	32.64
3	462	1	116.45	32
3	463	1	116.6	33.08
3	464	1	117.86	33.22
3	465	1	117.5	32.56	6.1	77
3	466	1	120.09	32.33
3	467	1	118.05	32.78
3	468	1	120.67	32.26
3	469	1	119.51	31.93
3	470	1	118.66	32.78
3	471	1	120.25	32.02
3	472	1	121.18	32.39
3	473	1	115.57	32.01
3	474	1	115.18	32.36
3	475	1	116.28	32.45
3	476	1	116.02	32.21
3	477	1	116.48	32.37
3	478	1	115.49	32.3
3	479	1	115.77	31.94
3	480	1	114.27	31.66	6	77
3	481	1	114.67	32.36
3	482	1	114.94	31.68
3	483	1	115.98	31.83
3	484	1	114.7	31.63
3	485	1	114.73	31.25
3	486	1	113.21	31.29
3	487	1	114.28	31.61
3	488	1	114.29	32.38
3	489	1	115.38	31.85
3	490	1	114.45	31.72
3	491	1	114.8	31.35
3	492	1	113.85	31.93
3	493	1	113.34	31.31
3	494	1	113.37	31.28
3	495	1	114.22	32.05	6.1	76
3	496	1	114.07	31.19
3	497	1	112.27	31.31
3	498	1	111.88	31.53
3	499	1	111.82	31.14
3	500	1	113.54	30.85
3	501	1	112.63	30.69
3	502	1	112.86	31.61
3	503	1	111.15	30.72
3	504	1	111.78	31.09
3	505	1	110.25	30.99
3	506	1	111.57	31.06
3	507	1	111.17	30.66
3	508	1	112.1	30.75
3	509	1	110.62	29.94
3	510	1	109.89	30.62	5.7	77
3	511	1	109.27	31.05
3	512	1	110.87	30.82
3	513	1	111.24	30.88
3	514	1	110.53	30.82
3	515	1	110.4	30.88	5.8	76
3	516	1	109.89	31.12
3	517	1	109.93	30.61
3	518	1	109.03	31.22
3	519	1	109.99	30.75
3	520	1	109.7	30.32
3	521	1	109.98	30.7
3	522	1	108.31	30.84
3	523	1	108.2	30.71
3	524	1	108.02	30.17
3	525	1	109.51	30.75
3	526	1	108.37	30.14
3	527	1	108.25	30.1
3	528	1	106.05	29.69
3	529	1	106.01	30.4
3	530	1	104.62	29.65	5.8	74
3	531	1	105.17	29.97
3	532	1	104.27	29.91
3	533	1	104.57	29.83
3	534	1	103.86	29.78
3	535	1	102.87	30.04
3	536	1	103.74	30.25
3	537	1	104.47	29.81
3	538	1	104.9	30.38
3	539	1	103.66	30.53
3	540	1	104.01	30.38
3	541	1	102.32	29.88
3	542	1	103.27	29.97
3	543	1	102.08	30.23
3	544	1	104.09	30.19
3	545	1	102.45	30.04	5.8	77
3	546	1	103.44	30.07
3	547	1	95.87	28.94
3	548	1	85.69	26.53
3	549	1	82.03	26.2
3	550	1	90.42	26.97
3	551	1	92.88	28.25
3	552	1	95.81	28.92
3	553	1	97.8	30.36
3	554	1	100.69	31.14
3	555	1	102.01	31.37
3	556	1	102.23	31.94
3	557	1	102.19	31.59
3	558	1	102.32	66.04
3	559	1	102.73	5.7
3	560	1	102.43	32.51	5.9	77
3	561	1	104.14	31.86
3	562	1	104.7	32.05
3	563	1	120.25	32.32
3	564	1	102.23	31.67
3	565	1	103.22	31.28
3	566	1	102.68	31.54
3	567	1	104.51	32.11
3	568	1	101.6	29.37
3	569	1	103.78	31.8
3	570	1	102.68	31.73
3	571	1	103.6	31.92
3	572	1	103.21	31.41
3	573	1	104.22	31.24
3	574	1	103.91	31.2
3	575	1	104.57	31.36	6.2	66
3	576	1	104.12	31.58
3	577	1	103.88	30.94
3	578	1	104.29	29.87
3	579	1	105.21	29.06
3	580	1	104.24	28.97
3	581	1	103.85	28.6
3	582	1	104.27	27.91
3	583	1	102.63	28.08
3	584	1	103.06	26.1
3	585	1	104.94	28.16
3	586	1	105.11	27.91
3	587	1	105.36	28.07
3	588	1	104.92	27.92
3	589	1	103.1	5.65
3	590	1	103.86	28.27	6.3	65
3	591	1	104.31	28.15
3	592	1	107.33	28.08
3	593	1	105.01	28.26
3	594	1	106.71	27.75
3	595	1	108.14	28.04
3	596	1	107.9	27.07
3	597	1	104.8	28.64
3	598	1	104.06	28.08
3	599	1	106.95	27.8
3	600	1	108.33	28.21
3	601	1	106.75	27.34
3	602	1	107.65	27.95
3	603	1	107.72	27.82
3	604	1	114.1	28.12
3	605	1	104.85	27.79	6.2	58
3	606	1	107.49	27.78
3	607	1	103.48	27.44
3	608	1	107.38	26.8
3	609	1	102.18	27.45
3	610	1	104.74	27.58
3	611	1	106.56	27.9
3	612	1	106.62	28.26
3	613	1	106.06	28.28
3	614	1	107.05	28.17
3	615	1	107.3	28.13
3	616	1	108.76	28.37
3	617	1	111.67	28.06
3	618	1	107.94	27.86
3	619	1	106.84	28.44
3	620	1	106.95	28.19	6.3	48
3	621	1	106.52	28.3
3	622	1	106.92	28
3	623	1	106.91	27.63
3	624	1	107.22	27.94
3	625	1	108.99	27.64
3	626	1	108.78	27.61
3	627	1	107.79	27.62
3	628	1	107.59	27.37
3	629	1	109.86	26.89
3	630	1	111.14	25.83
3	631	1	110.82	25.8
3	632	1	109.41	25.26
3	633	1	107.41	24.85
3	634	1	109.44	25.7
3	635	1	108.99	26.77	6.4	67
3	636	1	105.82	27
3	637	1	106.43	24.42
3	638	1	105.08	27.25
3	639	1	104.48	27.02
3	640	1	104.66	27.35
3	641	1	107.43	27.19
3	642	1	108.36	27.4
3	643	1	107.72	27.44
3	644	1	106.99	27.79
3	645	1	107.62	28.3
3	646	1	108.91	28.21
3	647	1	108.01	28.76
3	648	1	108.63	28.55
3	649	1	109.42	28.21
3	650	1	109.28	28.5	6.1	67
3	651	1	109.67	28.4
3	652	1	108.03	28.23
3	653	1	268.69	28.28
3	654	1	-32766	27.45
3	655	1	107.02	168.61
3	656	1	106.41	143.87
3	657	1	106.18	27.69
3	658	1	107.47	27.53
3	659	1	111.19	26.76
3	660	1	112.26	27.68
3	661	1	114.74	28.12
3	662	1	119.03	27.09
3	663	1	128.51	27.48
3	664	1	127.1	27.16
3	665	1	125.03	27.24	6.3	43
3	666	1	97.67	27.07
3	667	1	105.11	27.43
3	668	1	105.65	26.87
3	669	1	108.72	27.67
3	670	1	108.78	27.94
3	671	1	109.1	27.56
3	672	1	110.8	28.15
3	673	1	114.76	28.28
3	674	1	113.23	26.95
3	675	1	115.33	27.28
3	676	1	118.56	28.29
3	677	1	106.59	28.32
3	678	1	108.73	28.28
3	679	1	107.93	27.45
3	680	1	107.72	27.42	6.1	42
3	681	1	108.92	27.64
3	682	1	106.94	27.64
3	683	1	106.54	27.44
3	684	1	106.99	27.53
3	685	1	109.7	27.47
3	686	1	108.82	27.28
3	687	1	108.16	27.09
3	688	1	106.83	27.26
3	689	1	110.89	27.78
3	690	1	108.63	27.42
3	691	1	106.58	27.12
3	692	1	106.66	27.06
3	693	1	108.18	27.46
3	694	1	111.28	27.28
3	695	1	106.23	27.22	6.3	44
3	696	1	109.83	27.03
3	697	1	116.53	27.27
3	698	1	114.18	27.7
3	699	1	111.63	27.9
3	700	1	110.81	27.58
3	701	1	108.77	28.24
3	702	1	107.32	27.86
3	703	1	106.7	27.58
3	704	1	108.01	27.83
3	705	1	107.28	27.81
3	706	1	106.21	27.69
3	707	1	105.59	27.56
3	708	1	106.69	27.89
3	709	1	105.01	27.91
3	710	1	106.17	27.75	6.1	45
3	711	1	107.4	27.18
3	712	1	107.46	28.08
3	713	1	312.15	29.46
3	714	1	108.53	27.98
3	715	1	110.7	28.61
3	716	1	111.78	29.15
3	717	1	111.48	28.63
3	718	1	111.72	29.58
3	719	1	112.78	29.26
3	720	1	111.46	28.82
3	721	1	113.08	29.24
3	722	1	112.43	29.01
3	723	1	111.61	29.29
3	724	1	112.77	29.38
3	725	1	112.13	29.14	6.3	43
3	726	1	110.43	28.7
3	727	1	111.88	28.75
3	728	1	111.37	28.49
3	729	1	111.7	28.86
3	730	1	114.59	29.18
3	731	1	115.16	29.92	6.3	42
3	732	1	114.69	29.78
3	733	1	118.09	30.42
3	734	1	106.68	28.42
3	735	1	89.52	25.55
3	736	1	77.25	23.19
3	737	1	72.05	22.59	5.8	46
3	738	1	84.12	23.94
3	739	1	79.1	22.69
3	740	1	79.23	23.04
3	741	1	92.65	23.44
3	742	1	103.77	25.01
3	743	1	110.3	27.08
3	744	1	117.89	30.75
3	745	1	120.41	32.97	6.4	48
3	746	1	122.63	32.93
3	747	1	121.23	32.94
3	748	1	121.89	32.59
3	749	1	118.89	31.37
3	750	1	119.68	31.76
3	751	1	120.05	30.87
3	752	1	118.85	31.16
3	753	1	121.34	9.25
3	754	1	118.81	29.94
3	755	1	119.12	30.69
3	756	1	117.72	30.08
3	757	1	117.17	30.92
3	758	1	122.37	31.05	6.1	49
3	759	1	125.08	32.07
3	760	1	125.15	31.98
3	761	1	125.82	31.99
3	762	1	124.64	31.83
3	763	1	124.61	31.78
3	764	1	122.87	31.69
3	765	1	122.76	31.08
3	766	1	121.64	31.23
3	767	1	126.88	29.87
3	768	1	124.52	30.86
3	769	1	121.93	30.11
3	770	1	121.64	30.86
3	771	1	119.64	30.42
3	772	1	119.65	30.16
3	773	1	121.3	31.36
3	774	1	124.34	31.44
3	775	1	-32764	32.28	5.7	47
3	776	1	-32764	31.84
3	777	1	125.59	31.63
3	778	1	124.69	31.21
3	779	1	124.26	204.62
3	780	1	121.17	30.64	6.5	46
3	781	1	120.47	30.76
3	782	1	119.55	30.26
3	783	1	117.82	30.21
3	784	1	117.13	29.89
3	785	1	117.29	30.31
3	786	1	118	29.38
3	787	1	119.62	30.69
3	788	1	122.18	31.57	4.5	47
3	789	1	121.69	31.93
3	790	1	131.44	36.47
3	791	1	150.88	43.53
3	792	1	160.06	46.78
3	793	1	161.03	46.95
3	794	1	160.46	44.2
3	795	1	159.09	43
3	796	1	129.03	35.66
3	797	1	139.21	36.78
3	798	1	99.71	30.17
3	799	1	74.28	27.21
3	800	1	60.88	25.12
3	801	1	54.64	23.61
3	802	1	53.7	23.07
3	803	1	52.23	22.61
3	804	1	50.98	22.61
3	805	1	50.98	23.21
3	806	1	51.65	22.85
3	807	1	51.68	22.87	4.8	45
3	808	1	52.78	22.78
3	809	1	53.15	23.08
3	810	1	53.47	22.78
3	811	1	54.38	22.54
3	812	1	54.35	22.46
3	813	1	54.55	22.64
3	814	1	54.69	22.9
3	815	1	54.3	22.3
3	816	1	54.4	22.96
3	817	1	54.29	22.36
3	818	1	53.81	22.17
3	819	1	54.23	22.35
3	820	1	54.04	22.11
3	821	1	53.62	22.08
3	822	1	53.62	22.03
3	823	1	53.64	21.9
3	824	1	53.55	21.98
3	825	1	53.59	21.65
3	826	1	53.41	21.57
3	827	1	52.72	19.9
3	828	1	53.15	21
3	829	1	15.32	12.53
3	830	1	9.08	9.63
3	831	1	7.84	10.96
3	832	1	7.75	11.11
3	833	1	7.68	10.55
3	834	1	7.62	10.36
3	835	1	6.5	8.16
4	-10	2	75.77	25
4	-5	2	86.3
4	0	2	88.02			66
4	5	2	89.6	20
4	10	2	89.13
4	15	2	89.39		5.8	65
4	20	2	88.62	19
4	25	2	86.7
4	30	2	86.6		5.8	66
4	35	2	86.89	18
4	40	2	94.63
4	45	2	86.85		5.4	69
4	50	2	87.57	21
4	55	2	84.12
4	60	2	85.87		5.4	69
4	65	2	85.98	21
4	70	2	86.04
4	75	2	85.96		5.2	69
4	80	2	86.03	17
4	85	2	84.71
4	90	2	83.08		5.1	62
4	95	2	78.51	18
4	100	2	77.28
4	105	2	78.66		5	56
4	110	2	76.58	21
4	115	2	75.65
4	120	2	75.15		4.8	61
4	125	2	74.9	23
4	130	2	77.71
4	135	2	73.57		4.6	57
4	140	2	72.73	16
4	145	2	69.17
4	150	2	68.5		4.5	53
4	155	2	77.18
4	160	2	72.81
4	165	2	72.96
4	170	2	70.42	21
4	175	2	71.85
4	180	2	69.93		4	57
4	185	2	68.62	22
4	190	2	69.5
4	195	2	68.68		3.5	53
4	200	2	69.09	23
4	205	2	68.96
4	210	2	72.49		3.5	62
4	215	2	82.45	37
4	220	2	95.39
4	225	2	100.4		3.3	67
4	230	2	105.06	41
4	235	2	108.81
4	240	2	109.44		4.3	64
4	245	2	109.66	40
4	250	2	108.99
4	255	2	116.75		5	64
4	260	2	115.18	37
4	265	2	115.11
4	270	2	106.82		4.9	59
4	275	2	107.31	35
4	280	2	110.77
4	285	2	110.17		5.3	49
4	290	2	109.65	33
4	295	2	106.09
4	300	2	105.03		5.3	53
4	305	2	105.94	31
4	310	2	105.22
4	315	2	104.86		5.8	64
4	320	2	104.87	33
4	325	2	109.47
4	330	2	121.62		5.6	63
4	335	2	109.39	24
4	340	2	107.62
4	345	2	107.09		6.3	66
4	350	2	104.95	29
4	355	2	102.87
4	360	2	103.86		6.3	67
4	365	2	103.5	31
4	370	2	100.97
4	375	2	102.28		6.3	66
4	380	2	100.12	30
4	385	2	99.13
4	390	2	99.24		6.5	66
4	395	2	102.46	36
4	400	2	109.69
4	405	2	107.92		6.2	58
4	410	2	107.58	31
4	415	2	134.71
4	420	2	106.86		6.6	64
4	425	2	117.98	38
4	430	2	105.58
4	435	2	104.37		6.4	68
4	440	2	111.29	31
4	445	2	118.88
4	450	2	124.47		6.4	69
4	455	2	104.64	29
4	460	2	100.44
4	465	2	100.11		6.4	69
4	470	2	99.69	33
4	475	2	99.16
4	480	2	115.27		6.2	63
4	485	2	138.77	21
4	490	2	123.39
4	495	2	107.97		6.4	60
4	500	2	106.52	32
4	505	2	77.55	34
4	510	2	86.49		6.2	64
4	515	2	103.85		6.1	64
4	520	2	117.26	27
4	525	2	99.44
4	530	2	109.43		6.4	66
4	535	2	93.33	31
4	540	2	104.51
4	545	2	91.2		6.7	64
4	550	2	92.55	34
4	555	2	105.5
4	560	2	89.65		6.3	68
4	565	2	89.82	31
4	570	2	71.1
4	575	2	96.28		6.3	68
4	580	2	99.34	31
4	585	2	108.88
4	590	2	97.33		6	59
4	595	2	105.26	33
4	600	2	94.91
4	605	2	94.74		5.3	65
4	610	2	94.7	22
4	615	2	96.3
4	620	2	93.57		5.7	67
4	625	2	91.7	25
4	630	2	78.81
4	635	2	64.53		5.7	64
4	640	2	55.74	34
4	645	2	92.49
4	650	2	90.73		5.3	67
4	655	2	91.87	24
4	660	2	88.27
4	665	2	102.29		5.8	66
4	670	2	88.05	24
4	675	2	86.18
4	680	2	83.45		5.8	66
4	685	2	82.29	17
4	690	2	80.14
4	695	2	78.2		5.9	68
4	700	2	78.19	17
4	705	2	66.66
4	710	2	51.19		4.9	67
4	715	2	47.56
4	720	2	45.22
4	725	2	44.1
4	730	2	43.18
4	735	2	43.28
4	740	2	44.29
4	745	2	-32766
4	750	2	-32766
5	0	2	90.55	14		78
5	5	2	90.83	14		79
5	10	2	90.61
5	15	2	91.44	22		74
5	20	2	91.35
5	25	2	90.71
5	30	2	90.83	23		77
5	35	2	90.79
5	40	2	94.78
5	45	2	95.64	18	3.7	77
5	50	2	97.5
5	55	2	98.07
5	60	2	96.52	21	3.5	78
5	65	2	94.99
5	70	2	95.04
5	75	2	93.23	21	3.4	78
5	80	2	91.25
5	85	2	91.03
5	90	2	91.29	21	3.6	80
5	95	2	90.45
5	100	2	88.6
5	105	2	87.26	21	3.7	78
5	110	2	96.02
5	115	2	109.04
5	120	2	119.03	21	3.8	81
5	125	2	120.8
5	130	2	118.51
5	135	2	116.04	28	3.9	78
5	140	2	114.53
5	145	2	113.62
5	150	2	113.1	28	3.9	78
5	155	2	113.35
5	160	2	112.61
5	165	2	112.11		4.9	79
5	170	2	111.14
5	175	2	129.73
5	180	2	109.99	25	4.8	80
5	185	2	108.97
5	190	2	111.51	25	4.7	67
5	195	2	111.46
5	200	2	112.6
5	205	2	113.08
5	210	2	112.97	24	4.9	66
5	215	2	125.86
5	220	2	121.85
5	225	2	130.96	36	4.9	66
5	230	2	116.05
5	235	2	115.52
5	240	2	163.97	32	5.7	72
5	245	2	111.28
5	250	2	109.93
5	255	2	107.54	29	6.2	74
5	260	2	106.94
5	265	2	104.99
5	270	2	103.72	26	5.9	75
5	275	2	102.77
5	280	2	101.87
5	285	2	101.39	24.9	5.7	73
5	290	2	121.02
5	295	2	265.29
5	300	2	-31.25	27	5.7	73
5	305	2	-31.34
5	310	2	-31.32
5	315	2	-31.24
5	320	2	-31.21
5	325	2	-31.18
5	330	2	-31.16	37	5.5	72
5	335	2	-31.15
5	340	2	-31.4
5	345	2	-31.38	28	5.1	75
5	350	2	-31.31
5	355	2	-31.25
5	360	2	-31.19	27	6.2	64
5	365	2	-31.16
5	370	2	-31.43
5	375	2	-31.4	26	5.3	57
5	380	2	-31.33
5	385	2	-31.27
5	390	2	-31.2	30	6.6	68
5	395	2	-31.17
5	400	2	-31.53
5	405	2	-31.44
5	410	2	-31.4
5	415	2	-31.37
5	420	2	-31.31
5	425	2	-31.24
5	430	2	-31.52
5	435	2	-31.58
5	440	2	149.2
5	445	2	154.13
5	450	2	103.39
5	455	2	128.47
5	460	2	93.18
5	465	2	136.9
5	470	2	135.18
5	475	2	151.12
5	480	2	126.8
5	485	2	138.35
5	490	2	124.49
5	495	2	125.32
5	500	2	124.62
5	505	2	123.18
5	510	2	122.3
5	515	2	120.28
5	520	2	74.86
5	525	2	69.19
5	530	2	83.27
5	535	2	128.93
5	540	2	116.26
5	545	2	112.45
5	550	2	114.54
5	555	2	126.14
5	560	2	109.76
5	565	2	109.13
5	570	2	109.7
5	575	2	110.26
5	580	2	109.62
5	585	2	123.92
5	590	2	94.08
5	595	2	63.06
5	600	2	58.94
5	605	2	53.22
5	610	2	52.3
5	615	2	51.15
5	620	2	50.8
5	625	2	49.67
5	630	2	51.75
5	635	2	37.15
5	650	2
5	665	2
5	680	2
5	695	2
6	-49	3			4.7	71
6	-5	3	76.31	28.2
6	-4	3	75.69	28.22
6	-3	3	75.85	27.84
6	-2	3	75.94	27.31
6	-1	3	75.26	27.25
6	0	3	74.56	26.2
6	1	3	76.43	25.24
6	2	3	77.67	24.31
6	3	3	77.63	24.25
6	4	3	77.56	23.84
6	5	3	76.3	22.08	0	0
6	6	3	77.31	24.28
6	7	3	77.5	24.13
6	8	3	77.42	23.88
6	9	3	76	24.07
6	10	3	76.59	23.64
6	11	3	80.77	23.9
6	12	3	81.56	23.92
6	13	3	80.49	23.86
6	14	3	82.19	23.77
6	15	3	79.64	23.58	5	71
6	16	3	79.35	23.12
6	17	3	76.06	23.52
6	18	3	75.04	23.63
6	19	3	75.4	23.37
6	20	3	75.23	23.08
6	21	3	76.34	23.6
6	22	3	77.04	23.82
6	23	3	78.78	24.69
6	24	3	80.31	24.88
6	25	3	81.23	25.13
6	26	3	80.94	25.27
6	27	3	81.86	25.44
6	28	3	82.77	25.61
6	29	3	83.35	25.51
6	30	3	84.35	25.46	4.9	74
6	31	3	83.79	25.34
6	32	3	84.62	25.5
6	33	3	84.65	25.44
6	34	3	84.44	25.3
6	35	3	84.06	25.2
6	36	3	83.65	25.2
6	37	3	84.52	25.03
6	38	3	89.23	25.2
6	39	3	101.2	25.63
6	40	3	104.01	26	5.2	75
6	41	3	104.7	29.31
6	42	3	105.4	26.91
6	43	3	106.02	26.91
6	44	3	106.31	27.17
6	45	3	107.03	27.17
6	46	3	106.75	27.17
6	47	3	107.31	27.63
6	48	3	107.03	27.53
[truncated: 2,149 more rows]

## Sheet: Fig5_FigS2_BloodgasData
id	time	group	ph	pco2	po2	hco3	be	so2	hb	hct	k	na	ca	cl	glu	lact	svo2
1	0	1	7.573	4.23	12.4	31	7.2	97.5	106	32.7	3.6	145	1.31	110	6.7	1.7	70
1	120	1	7.548	4.88	11.9	32.7	9	97.5	122	37.5	4	147	1.27	108	6.5	1.5
1	240	1	7.54	4.58	11.4	30.4	6.6	96.5	115	35.5	4.4	145	1.29	111	6.8	2	69.1
1	375	1	7.508	3.97	13.6	25.4	1.1	97.8	102	31.6	3.6	147	1.13	120	4.2	1.3	69.2
1	585	1	7.423	5.72	8.24	27	3.2	85.3	115	35.5	4.5	147	1.25	112	5.8	1.6	57.5
2	0	1	7.534	4.68	11.5	30.5	6.7	97.3	106	32.4	3.4	146	1.36	108	7.1	1.7	68.6
2	120	1	7.501	5.44	10.1	31.7	8	95.1	113	34.6	4.2	146	1.38	106	6.9	1.8	63.9
2	240	1	7.465	5.53	9.88	29.4	5.6	93.6	101	31.4	4.3	144	1.39	107	7.1	1.7	56.5
3	0	1	7.549	4.7	15.4	31.6	7.8	97.9	79	24.7	3.2	142	1.25	107	6.2	1.5	57.3
3	75	1	7.521	4.66	13.9	29.4	5.4	98.2	85	26	3.2	142	1.21	107	6.5	1.5	69.4
3	270	1	7.525	3.69	12.4	24.9	0.5	97	78	24.2	2.5	145	1.08	120	4.1	0.7	72.8
3	345	1	7.53	3.86	14.5	26.1	1.8	97.5	78	24.2	2.7	144	1.1	118	4.5	0.8	72.5
3	435	1	7.425	5.08	9.63	25	0.7	91	85	26.3	2.8	147	1.12	117	4.7	0.8	64.7
3	545	1	7.4	6.52	9.74	30.5	6.8	91.4	99	30.7	3.7	144	1.28	108	6.3	0.9	64.6
3	665	1	7.481	5.69	11	31.4	7.6	95.1	94	29	3.6	145	1.25	111	6.1	0.9	69.4
3	758	1	7.458	5.64	10	29.3	5.5	92.5	104	32.3	3.4	149	1.26	113	6.2	1.2	69.2
3	828	1	7.423	5.68	10.1	27.1	3.1	91.4	96	29.7	3.3	150	1.28	114	6.3	1.1
4	0	2	7.583	4.57	11	33.6	9.6	94	106	32.6	4.2	145	1.29	110	5.3	2.4	69.1
4	120	2	7.543	5.39	8.23	34.8	11.2	90	101	31.2	5.2	144	1.29	111	4.9	1.9	55.5
4	180	2	7.595	4.78	9.04	35.8	12	91.4	104	32.2	5.7	143	1.31	111	5	1.9	54.3
4	270	2	7.46	6.22	8.55	31.7	8.5	86.5	104	32.2	5.3	145	1.33	112	3.8	1.9	66
4	345	2	7.477	4.55	8.56	26	1.7	89.9	91	28.3	3.4	147	1.14	120	3.1	1.3	68.4
4	435	2	7.477	5.38	8.39	29.5	5.8	88.6	113	34.7	4.7	144	1.29	114	8.1	2	68.4
4	545	2	7.441	5.93	8.98	29.2	5.7	92.2	114	35.1	3.9	147	1.29	112	9.6	2.2	70.9
4	665	2	7.472	5.78	9.67	31	7.4	94.8	95	29.5	4.1	148	1.26	114	5.3	1.4	72.5
5	0	2	7.565	4.57	16.1	32.3	8.2	98.7	107	33	4.1	143	1.43	105	6.1	2.4	77
5	120	2	7.483	5.4	10.5	30.2	6.4	93	99	30.5	4.1	144	1.31	114	3.6	2.3
5	180	2	7.467	6.15	10.2	32.1	8.8	92.5	106	32.7	4.7	140	1.33	108	3.7	2.5
5	270	2	7.495	5.41	9.79	31.1	7.4	92	114	35.3	4.7	142	1.3	110	2.4	1.9	66.5
5	345	2	7.476	5.93	8.88	31.7	8.5	90.1	129	39.5	5	140	1.31	108	2.6	1.9	71.2
5	545	2	7.453	6.35	8.95	31.7	8.6	92	121	37.2	4.8	141	1.28	104	7.9	2.5
5	665	2	7.464	5.46	10.2	29.1	5.3	95.5	113	34.8	4.1	141	1.27	107	6.5	2.5
6	0	3	7.559	4.32	12.8	30.4	6.2	98.3	90	28	3.5	143	1.34	105	6.2	1.7	64.8
6	120	3	7.509	5.46	9.38	32.4	8.7	95.3	97	30	4.2	140	1.37	103	6.1	1.1	69.9
6	240	3	7.49	5.82	8.56	32.6	9.1	92.6	94	29.2	4.4	138	1.33	102	5.6	0.9	72.2
6	330	3	7.511	4.81	9.22	29.5	5.5	94.8	88	27.2	3.8	140	1.27	105	6.6	1.1	70.8
7	0	3	7.596	3.78	12.8	30.1	5.6	95	103	31.8	3.4	140	1.24	108	5.6	1.3	66.4
7	120	3	7.503	4.41	9.76	27.1	2.7	95.3	91	28.2	3.3	145	1.18	112	5.1	1	71.2
7	240	3	7.49	4.62	9.79	27.2	3	94.9	92	28.4	3.8	143	1.18	111	5.1	1	64
7	400	3	7.458	4.75	9.14	25.7	1.3	92.6	94	29	4.2	143	1.21	108	6.1	1.7
8	0	3	7.579	4.67	11.6	33.9	9.9	97.5	96	29.7	3.7	141	1.42	100	6.8	1.4	66.2
8	120	3	7.512	4.79	11.9	29.5	5.4	97.3	84	26.2	3.5	139	1.33	106	5.3	1.8	64.7
8	240	3	7.501	4.43	9.96	27	2.7	95.3	86	26.7	3.4	142	1.22	110	4	1.5	64.2
9	0	4	7.552	4.47	11.2	30.8	6.6	97.8	110	33.8	3.5	144	1.3	106	6.4	1.9	68.4
9	120	4	7.501	3.96	12.8	24.9	0.1	98.4	86	26.6	2.8	147	1.13	118	3.9	1.4	75.3
9	240	4	7.528	4.93	12.4	31.4	7.5	98.2	108	33.2	3.9	143	1.27	106	5.9	1.9	73.7
9	432	4	7.577	3.74	14.3	28.5	3.9	98.9	96	29.6	3.5	145	1.2	108	5.4	1.6	73.7
10	0	4	7.593	4.12	16.1	31.9	7.5	99.6	106	32.9	3.7	141	1.29	106	6.1	2.4	67.4
10	120	4	7.641	3.67	12.9	32.7	8	99	111	34.2	4.7	137	1.23	105	6.2	2.2	69.2
10	240	4	7.538	4.74	8.58	31.1	7.1	99.1	98	30.4	5.1	142	1.28	104	5.9	1.9	67.2
11	0	4	7.592	4	12.9	31	6.7	95.6	103	31.9	3.8	143	1.34	109	6.1	2.2	76.4
11	120	4	7.534	4.03	12.4	27.3	2.7	97.6	94	29	3.7	152	1.26	116	4.9	1.9	65.8
11	240	4	7.575	4.36	9.12	31.8	7.7	93.6	111	34.3	4.9	141	1.3	107	5.7	2.2	65.1
11	275	4	7.521	4.81	10.3	30.2	6.2	96.2	93	28.8	5	145	1.36	109	4.9	1.8	59.2
12	0	5	7.56	3.85	12.6	28.2	3.6	98.8	93	29	3.3	148	1.2	116	5.1	1.9	69
12	120	5	7.54	3.7	11.2	25.9	1.2	94	86	26.8	3.4	148	1.13	119	4.3	1.8	63
12	240	5	7.587	3.65	12.5	28.7	4	99.2	93	28.8	4.2	144	1.15	113	6	2	57.9
13	0	5	7.563	3.91	14	28.5	4	99	88	27.3	3.3	147	1.16	115	4.9	1.2	66
13	120	5	7.536	3.71	12.8	25.8	1	98.8	88	27.2	3.4	146	1.15	118	3.8	1.3	57.6
13	240	5	7.505	3.97	12.9	25.1	0.5	94.8	77	24.1	3.3	145	1.16	117	4.1	1.6	55.8
13	375	5	7.509	4.67	12.5		4.6	96.8	76	23.6	4	144	1.34	108	4.8	2.3	58.6
14	0	5	7.55	4.05	15.5	28.4	4	99	86	26.7	3.4	144	1.27	105	4.4	0.6	69.3
14	120	5	7.54	4.47	13.2	29.9	5.7	98.6	94	29.2	4	146	1.37	101	2.5	0.6	69.8
14	240	5	7.54	4.31	13	29	4.8	98.5	86	26.7	3.9	144	1.22	109	2	1.2	61.7
14	375	5
15	45	3	7.455	5.9	11.4	30.3	6.6	96	95	29.4	4.2	146	1.46	101	5.4	0.8
15	120	3	7.495	5.15	11.5	30	6.1	96.7	98	30.3	4.6	147	1.47	102	4.9	0.7	72.2
15	240	3	7.503	5.21	10.8	30.9	7	96.5	95	29.3	4.6	142	1.31	105	4.6	1.8	67.7
15	375	3	7.487	5.33	10.3	30.2	6.4	95.4	94	29	4.7	139	1.3	104	7	1.2	63.5
16	0	5	7.579	4.75	11.5	34.4	10.4	94.8	115	35.6	3.9	146	1.42	107	7.3	1.8	65.5
16	120	5	7.593	4.19	11.7	32.1	8	94.8	92	28.6	4.1	144	1.34	110	6.3	1.1	52.8
16	240	5	7.588	3.96	12	30.3	6.1	97.9	80	25	4.2	144	1.36	110	5.9	1.1	42.6

## Sheet: Fig7a_MRIplot
Model	Model	Model	Model	Control	Control	Control	Control	Treatment	Treatment	Treatment	Normalized Mean Model	Normalized Mean Control	Normalized Mean Treatment	xVal
0	0	0	0	0	0	0	0	0	0	0	0	0	0	0
0.00152418541651020	0.00858904684625910	0.0106320830189133	0.000520832366458549	0.0121520055359959	0.0308113861411129	0.0506248024132823	-0.00806906363753275	0.00673246869517666	0.0443957079032815	0.0349445513296097	0.00547990998767543	0.0231940847353205	0.0289116750008361	0.0100000000000000
0.00423055056557220	0.0169419010490601	0.0219444808100188	0.00275572450148183	0.0247152042953778	0.0613184456310039	0.101244388665045	-0.0137472525824664	0.0151380515799169	0.0884540648249030	0.0695956929150144	0.0118205720664549	0.0470641800678419	0.0581734746614092	0.0200000000000000
0.00807888796378289	0.0250618128684885	0.0339063448178967	0.00662491752714938	0.0376532486984212	0.0915271824845691	0.151679326798259	-0.0170828060872995	0.0250432231970877	0.132086870517195	0.103927719359290	0.0189839614351745	0.0715403084789940	0.0876888513899525	0.0300000000000000
0.0130289901277392	0.0329520325646300	0.0464868264871275	0.0120486525655407	0.0509297911654012	0.121443600716705	0.201750184855896	-0.0181239634045308	0.0362744580895562	0.175205924732489	0.137914925265512	0.0269320532926700	0.0965524924502067	0.117361257594699	0.0400000000000000
0.0190406495740379	0.0406158103975703	0.0596550772622916	0.0189471707387355	0.0645084841165934	0.151073704342307	0.251277530880927	-0.0169189637866588	0.0486582308001894	0.217723027223114	0.171531605236756	0.0356268228377775	0.122030754462910	0.147094145683883	0.0500000000000000
0.0260736588192760	0.0480563966273948	0.0733802485879694	0.0272407131688131	0.0783529799722730	0.180423497376273	0.300081932916325	-0.0135160464861822	0.0620210158718543	0.259549977741403	0.204752053876099	0.0450302452693329	0.147905116998533	0.176790968065737	0.0600000000000000
0.0340878103800503	0.0552770415141893	0.0876314919087412	0.0368495209778531	0.0924269311527154	0.209498983833497	0.347983959005060	-0.00796345075559952	0.0761892878474180	0.300598576039685	0.237550565786617	0.0551042957861722	0.174105602538507	0.206355177148494	0.0700000000000000
0.0430428967729578	0.0622809953180393	0.102377958669187	0.0476938352879351	0.106693990078196	0.238306167728877	0.394804177190104	-0.000309415847409483	0.0909895212697476	0.340780621870291	0.269901435571384	0.0658109495871313	0.200562233564261	0.235690225340388	0.0800000000000000
0.0528987105145953	0.0690715082990305	0.117588800313889	0.0596938972211387	0.121117809168990	0.266851053077308	0.440363155514429	0.00939781898588927	0.106248190681710	0.380007914985552	0.301778957833478	0.0771121818710462	0.227205032557225	0.264699565049653	0.0900000000000000
0.0636150441215598	0.0756518307172484	0.133233168287425	0.0727699478995433	0.135662040845373	0.295139643893687	0.484481462021007	0.0211100144917982	0.121791770626173	0.418192255137799	0.333157427175973	0.0889699678367529	0.253964021998828	0.293286648684520	0.100000000000000
0.0751516901104480	0.0820252128327788	0.149280214034377	0.0868422284452285	0.150290337527620	0.323177944192910	0.526979664752808	0.0347789314178187	0.137446735646002	0.455245442079363	0.364011138201946	0.101346282683087	0.280769224370501	0.321354928653225	0.110000000000000
0.0874684409978570	0.0878724490669255	0.165699088999325	0.101830979980274	0.165031411295228	0.350971957989873	0.567678331752804	0.0503563305114520	0.153039560284065	0.491079275562573	0.394314385514474	0.114120010444432	0.307568307319625	0.348807857363999	0.120000000000000
0.100525089300384	0.0928119984240565	0.182458944626849	0.117656443626759	0.179995110964909	0.378527689299472	0.606398031063967	0.0677939725201997	0.168635985958924	0.525605555339761	0.424041463716630	0.127153972421123	0.334330944006828	0.375629256539667	0.130000000000000
0.114281427534625	0.0970164896580176	0.199528932361530	0.134238860506763	0.195225971673144	0.405851142136604	0.642959330729268	0.0870436181915631	0.185531391139797	0.558736081163258	0.453166667411492	0.140453789653031	0.361009093532439	0.402215980783891	0.140000000000000
0.128697248217177	0.100663949517540	0.216878203647948	0.151498471742366	0.210767676671730	0.432948320516165	0.677182798791679	0.108057028273043	0.203876624074165	0.590382652785394	0.481664291202136	0.154026474147801	0.387554483952744	0.428580439050748	0.150000000000000
0.143732343864638	0.103932404751356	0.234475909930684	0.169355518455648	0.226663909212465	0.459825228453050	0.708889003294172	0.130785963512142	0.223586966430724	0.620457069958501	0.509508629691637	0.167879037913078	0.413918843324032	0.454655913902827	0.160000000000000
0.159441992348362	0.106999882108196	0.252291202654318	0.187730241768687	0.242958352547144	0.486487869962157	0.737898512279717	0.155794534123467	0.244577699878171	0.649020251974102	0.536673977483070	0.182043097843009	0.440219978161904	0.480425776888590	0.170000000000000
0.176978380847210	0.110044408336792	0.270293233263430	0.206542882803563	0.259694689927566	0.512942249058381	0.764031893791287	0.190493935869200	0.266764106085203	0.677854349145538	0.563134629179513	0.196832924952707	0.468432728391209	0.506451557970925	0.180000000000000
0.196530384079306	0.113244010185875	0.288451153202601	0.225713682682357	0.276916604605528	0.539194369756619	0.787109715871853	0.235719364684948	0.290061466720517	0.707254503605318	0.588864879384041	0.212314561680004	0.498748423085017	0.532795303730667	0.190000000000000
0.217892706606340	0.116776714404177	0.306734113916411	0.245162882527147	0.294667779832827	0.565250236071766	0.806952546564386	0.289731341623466	0.314385063452807	0.736902328467048	0.613839022699730	0.228452479787465	0.530660100453498	0.559312977451133	0.200000000000000
0.240860052990001	0.120820547740429	0.325111266849440	0.268409384953197	0.312991898861261	0.591786836774445	0.825160049541297	0.350790387737510	0.339650177950772	0.766479436844334	0.639078730092477	0.246138462433443	0.564325297652970	0.586212354258185	0.210000000000000
0.265227127791980	0.125553536943363	0.343551763446269	0.298440910050741	0.331932644942626	0.619311268936774	0.843338645521048	0.417157024079835	0.365772091883108	0.795667441850781	0.665428016556568	0.266127416437789	0.599857307248725	0.613641534955321	0.220000000000000
0.290788635573966	0.131711736257858	0.362024755151479	0.334380925154312	0.351790629351581	0.647574699025895	0.861319038115692	0.487091771703196	0.392666086918511	0.824147956599995	0.692594692737654	0.288322292867902	0.636752483339473	0.641366971342307	0.230000000000000
0.317339280897648	0.140527227230456	0.380499393409649	0.375352897598443	0.373081328252273	0.676328293508949	0.878931930937280	0.558855151660348	0.420247444725677	0.851602594205581	0.720286569281391	0.312753860250624	0.674565454639522	0.669155115218910	0.240000000000000
0.344673768324717	0.151870992427659	0.398944829665360	0.420480294717667	0.395681605288258	0.705323218853077	0.896008027597865	0.630707685004049	0.448431446973305	0.877712967781146	0.748211456833431	0.339102155987520	0.712677648465585	0.696772418384895	0.250000000000000
0.372586802416862	0.165565535031086	0.418734587391944	0.468886583846519	0.419445791936117	0.734310641525420	0.912378031709500	0.700909892787052	0.482493238887575	0.902160690440294	0.776077166039429	0.367396607024716	0.750464381069081	0.725785701199888	0.260000000000000
0.400873087735773	0.181433358222355	0.441072032575098	0.519695232319531	0.444228219672427	0.763041727993121	0.927872646884235	0.767722296062113	0.526253222880116	0.924627375296631	0.803591507545039	0.397622793734366	0.787300968701427	0.757273138520150	0.270000000000000
0.429327328843138	0.199296965183083	0.465671080427952	0.572029707471237	0.469883219973770	0.791267644723319	0.942322576734123	0.829405415881987	0.577444566397793	0.944794635463764	0.830462291995913	0.429382491377336	0.822562727614043	0.790268213890403	0.280000000000000
0.457744230300649	0.218978859094888	0.492245646163635	0.625013476636171	0.496265124316723	0.818739558183157	0.955558524871217	0.884219773299430	0.633800436887467	0.962344084055296	0.856397330037706	0.462277475214493	0.855624974058345	0.823804410855369	0.290000000000000
0.485918496669994	0.240301543139388	0.520509644995280	0.677770007148865	0.523228264177868	0.845208634839776	0.967411194907567	0.930425889367197	0.693054001796004	0.976957334184836	0.881104432316072	0.495909520506702	0.885863024285752	0.856915212959770	0.300000000000000
0.513644832512864	0.263087520498201	0.550176992136014	0.729422766343853	0.550626971033782	0.870426041160317	0.977711290455227	0.966284285138045	0.752938428570266	0.988315998965986	0.904291409476664	0.529880402514831	0.912652194547683	0.888634103748329	0.310000000000000
0.540717942390948	0.287159294352945	0.580961602798968	0.779095221555669	0.578315576361045	0.894142943611922	0.986289515126248	0.990055481664727	0.811186884657116	0.996101691512355	0.925666072165137	0.563791896499745	0.935367801095556	0.917994566765769	0.320000000000000
0.566932530865935	0.312339367885237	0.612577392197273	0.825910840118846	0.606148411636238	0.916110508661731	0.992976572532683	1	0.865532537503420	0.999996024937546	0.944936231027143	0.597245777722311	0.953385160180789	0.944030085556810	0.330000000000000
0.592910687683984	0.342647552237683	0.644738275544058	0.868993089367918	0.635061429569833	0.936079902776886	0.997603166286583	0.996403115250710	0.913708554556040	1	0.961809696708337	0.631138595965248	0.966922084128693	0.965881425403482	0.340000000000000
0.621011487243284	0.389820893353369	0.677158168052452	0.907465436637417	0.667972344404153	0.953802292424529	1	0.985277617801181	0.953448103261839	0.997071558385584	0.975994279854372	0.668803086090996	0.978287258015701	0.983010786329740	0.350000000000000
0.650972260534032	0.451070600207265	0.709550984935587	0.940451349261877	0.704047894086088	0.969028844071801	0.999997777284987	0.967874472767925	0.982484351067681	0.991477395819406	0.987197791110901	0.709153354890645	0.987480566071613	0.994648180080583	0.360000000000000
0.682318506969788	0.522489486459629	0.741630641406593	0.967074294575832	0.742166335804280	0.981510724185842	0.997427201753596	0.944985329500165	0.998550465420431	0.983413893864428	0.995128041123581	0.750760733221045	0.994299078771152	1	0.370000000000000
0.714575725964112	0.600170365770715	0.773111052678598	0.986457739913816	0.781205926747368	0.990999099233795	0.992118977017878	0.917401837347122	1	0.973077434083612	0.999492840538062	0.792196551939046	0.998539866589040	0.998481026055441	0.380000000000000
0.747269416930564	0.680206051800777	0.803706133964733	0.997725152610360	0.820044924103993	0.997245135682801	0.983903806689886	0.885915645658019	0.989780511089720	0.960664398039918	1	0.832032141901498	1	0.991049155452768	0.390000000000000
0.779925079282702	0.758689358210072	0.833129800478130	1	0.857561585062797	1	0.972612394381672	0.851318403782077	0.970058623822589	0.946371167296309	0.996357330155048	0.868838833965251	0.998476549478754	0.978399972024493	0.400000000000000
0.812068212434087	0.831713098658854	0.861095967431916	0.996188267044252	0.892634166812418	0.995156587466628	0.958373981586969	0.814401761068518	0.942546362813907	0.930394123415747	0.988830414532121	0.902162646855669	0.992801131858761	0.961263715015751	0.410000000000000
0.843224315798278	0.895370086807379	0.887318550039222	0.989911105928591	0.924140926541498	0.979565295512869	0.941603587671849	0.775957366866564	0.908955752678973	0.912929647961193	0.978066727084087	0.931733885238298	0.982142560364637	0.940498899980436	0.420000000000000
0.872918888788836	0.945753136315901	0.911511463513178	0.981364734823487	0.950960121438678	0.954413543829289	0.922560583056872	0.736776870525436	0.870998818033087	0.894174122495608	0.964346914092532	0.956400308880265	0.966803700057837	0.916840825715303	0.430000000000000
0.900677430819319	0.978955060844677	0.933388623066915	0.970745371899410	0.971970008692598	0.920888752106454	0.901504338162594	0.697651921394357	0.830387583491550	0.874323928581954	0.947951621839041	0.975009677548695	0.947087415999818	0.891024791017106	0.440000000000000
0.926025441303288	0.993610852393149	0.952663943913562	0.958249235326829	0.986417804542510	0.880178340034931	0.878694223409575	0.659374168822549	0.788834073669660	0.853575447783193	0.929161496605200	0.987064825390045	0.923396640540354	0.863786094682600	0.450000000000000
0.948488419654301	0.999933947836923	0.969051341266249	0.944072543276215	0.995567638398270	0.833469727305285	0.854389609218374	0.622735262159232	0.748050313182717	0.832125061662286	0.908257184672593	0.995052146938313	0.896681323459529	0.835860035508538	0.460000000000000
0.967591865285920	1	0.982264730338107	0.928411513918036	0.999972941524790	0.781950333608083	0.828849866009549	0.588526850753630	0.709748326646023	0.810169151782195	0.885519332322806	0.999361073758947	0.867698662425618	0.807981912291675	0.470000000000000
0.982861277611703	0.994405951655315	0.992018026342264	0.911462365422763	1	0.726807578633890	0.802334364203660	0.557540583954963	0.675640138674875	0.787904099705883	0.861228585837425	1	0.837155098494875	0.780887023828766	0.480000000000000
0.993822156045210	0.983748745575804	0.998025144491852	0.893421315960866	0.996015099901827	0.669228882073274	0.775102474221263	0.530568111112454	0.647437773884575	0.765526286996309	0.835665591498033	0.996977319809528	0.805757072723552	0.755310668916564	0.490000000000000
1	0.968625324534401	1	0.874484583702813	0.988384527308201	0.610401663616800	0.747413566482919	0.508401081575324	0.626853256890421	0.743232095216436	0.809110995586218	0.990301427335586	0.774211026167904	0.731988146351824	0.500000000000000
0.998752204431531	0.949632631304043	0.998208648161930	0.854848386819076	0.977474568297049	0.551513342955034	0.719527011409185	0.488683993615736	0.611757392593913	0.719659923830493	0.781845444383564	0.979564311297735	0.742369844798092	0.709841172722097	0.510000000000000
0.988468510813221	0.927367608657663	0.993256697572403	0.834708943480123	0.963651508946302	0.493751339778543	0.691702179420621	0.468626487778225	0.598620333344931	0.693575579667175	0.754149584171656	0.964711474725528	0.709968474575664	0.687363783839230	0.520000000000000
0.970222938335569	0.902427199368199	0.985367393393854	0.814262471856424	0.947281635333887	0.438303073777893	0.664198440937786	0.448367926820572	0.587053124931345	0.665366555336145	0.726304061232079	0.946281583232007	0.677536446543949	0.664649757336420	0.530000000000000
0.945089506189076	0.875408346208583	0.974763980788722	0.793705190118450	0.928731233537734	0.386355964643649	0.637275166381237	0.428047673500557	0.576666813141027	0.635420343447066	0.698589521846420	0.924813302430211	0.645603291746278	0.641792870846864	0.540000000000000
0.914142233564243	0.846907991951753	0.961669704919442	0.773233316436670	0.908366589635771	0.339097432066379	0.611191726171533	0.407805090575960	0.567072443761848	0.604124436609599	0.671286612296262	0.900845297933184	0.614698541225982	0.618886902003757	0.550000000000000
0.878455139651571	0.817067653457524	0.946307810948453	0.753043068981553	0.886224340352974	0.297714895736647	0.586207490729233	0.387779540804563	0.557881062581677	0.571866327433406	0.644675978863192	0.874798880153992	0.585262320124053	0.596025628440298	0.560000000000000
0.839102243641560	0.783197069930582	0.928901544038190	0.733330665923570	0.860316850747662	0.263395775345022	0.562581830474896	0.368110386944146	0.548703715388386	0.539033508528151	0.619038267828795	0.846365660506522	0.557185740415479	0.573302827789682	0.570000000000000
0.797157564724710	0.745609724401761	0.909674149351091	0.714292325433190	0.830874637888958	0.237327490582067	0.540574115829081	0.348936991752490	0.539151447969846	0.506013472503495	0.594654125474656	0.816011262043521	0.530961510530007	0.550812277685107	0.580000000000000
0.753695122091522	0.705353921071575	0.888848872049593	0.696124265680882	0.798663865813835	0.220697461138351	0.520443717212345	0.330398717987375	0.528835306113927	0.473193711969100	0.571804198082359	0.784390658231994	0.507227614476015	0.528647755759769	0.590000000000000
0.709788934932497	0.663477964140538	0.866648957296132	0.679022704837118	0.764450698559265	0.214693106704438	0.502450005045248	0.312634928406583	0.517366335608501	0.440961719534629	0.550769131933492	0.752158822538947	0.486622036261880	0.506903039646866	0.600000000000000
0.666513022438135	0.621030157809165	0.843297650253146	0.662115170429509	0.729001300162222	0.215109579869364	0.485672104171034	0.295784985767893	0.504355582241437	0.409704987809744	0.530305575992015	0.719695345761031	0.468000194811538	0.485159999012808	0.610000000000000
0.624941403798937	0.579058806277969	0.819018196083071	0.644481847796274	0.693081834659677	0.216845386648498	0.469033856935053	0.279988252829086	0.489414091800608	0.379811009404108	0.509087737002852	0.687367619450310	0.449932209936408	0.462972811330435	0.620000000000000
0.586148098205403	0.538612213747465	0.794033839948345	0.626247941823788	0.657458466088605	0.219742976871913	0.452561710011018	0.265384092347944	0.472009089723853	0.351667276927382	0.487272597919026	0.655812318206916	0.432628116976094	0.440345406944846	0.630000000000000
0.551207124848033	0.500738684418167	0.768567827011404	0.607538657398428	0.622897358485976	0.223644800369679	0.436282110072646	0.252111867082246	0.451315517054620	0.325661282989229	0.465017141693560	0.625666116630980	0.416297951270202	0.417183538397066	0.640000000000000
0.521192502917330	0.466486522490588	0.742843402434686	0.588479199406568	0.590164675888765	0.228393306971868	0.420221503793652	0.240310939789773	0.427891354695454	0.302180520199311	0.442478351279479	0.597565689322630	0.401151748158335	0.393857518837298	0.650000000000000
0.497178251603792	0.436904032165244	0.717083811380627	0.569194772734585	0.560026582333944	0.233830946508552	0.404406337847750	0.230120673228306	0.402485828049570	0.281612481167291	0.419813209629806	0.572147710881999	0.387399542980097	0.370801900100654	0.660000000000000
0.479815682030735	0.412685896898037	0.691512299011664	0.549810582268855	0.533018278858086	0.239800168809801	0.388863058908657	0.221584531798076	0.375848162520185	0.264151846549285	0.397178699697565	0.549848809709976	0.375162721319270	0.348386468832724	0.670000000000000
0.464374016156976	0.390058134181599	0.666352110490234	0.530451832895753	0.506747646224568	0.246143423705687	0.373618113650086	0.213559462888927	0.348727583510513	0.247593413646224	0.374731804435781	0.528567248900112	0.363446933718391	0.326174895162574	0.680000000000000
0.449268964784705	0.367950762025645	0.641826490978774	0.511243729501654	0.480570233129992	0.252703161026281	0.358697948745754	0.205689558579124	0.321873316423769	0.231284240026620	0.352629506797475	0.507708859141631	0.351945310333312	0.304252250660274	0.690000000000000
0.434529672895294	0.346651977161347	0.618158685639722	0.492311476972936	0.454726499205455	0.259321830601655	0.344129010869375	0.197993570197192	0.296034586663169	0.215321096095012	0.331028789735673	0.487445203191604	0.340692595850347	0.282955434093441	0.700000000000000
0.420185285470113	0.326449976319872	0.595571939635513	0.473780280195973	0.429456904082053	0.265841882261879	0.329937746694665	0.190490249071651	0.271960619631929	0.199800752255938	0.310086636203399	0.467947843807098	0.329723534955811	0.262621344229692	0.710000000000000
0.406264947490531	0.307632956232390	0.574289498128586	0.455775344057141	0.405001907390883	0.272105765837025	0.316150602895339	0.183198346531025	0.250400640733262	0.184819978913936	0.289960029153676	0.449388343745183	0.319072872336018	0.243586879836643	0.720000000000000
0.392797803937920	0.290489113630070	0.554534606281376	0.438421873442817	0.381601968763040	0.277955931157165	0.302794026145112	0.176136613903835	0.232103875370385	0.170475546473545	0.270805951539527	0.431938265762926	0.308775352677282	0.226188939681910	0.730000000000000
0.379812999793649	0.275306645244081	0.536530509256321	0.421845073239375	0.359497547829623	0.283234828052370	0.289894463117699	0.169323802518606	0.217819548946513	0.156864225339304	0.252781386313977	0.415769172617397	0.298865720665918	0.210764422533110	0.740000000000000
0.367339680039089	0.262373747805593	0.520500452215858	0.406170148333191	0.338929104221726	0.287784906352710	0.277478360486816	0.162778663703858	0.208296886864861	0.144082785915751	0.236043316430049	0.401052627065665	0.289378720988239	0.197650227157858	0.750000000000000
0.355406989655611	0.251978618045775	0.505356317115357	0.391522303610642	0.320137097570448	0.291448615888258	0.265572164926177	0.156519948788114	0.202572419803394	0.132227998607424	0.220748724840768	0.387622276768244	0.280349098330561	0.186607961236060	0.760000000000000
0.344044073624585	0.244409452695796	0.489901524294531	0.378026743958103	0.303361987506884	0.294068406489084	0.254202323109498	0.150566409099898	0.198929816691337	0.121396633818863	0.207054594499156	0.375283820746299	0.271811597379197	0.177146347535939	0.770000000000000
0.333280076927381	0.239882760094079	0.474196626492327	0.365808674261950	0.288796429240502	0.295486727985260	0.243395281710494	0.144936795967730	0.196989010308793	0.111685461954605	0.195117908358238	0.364148425967448	0.263787997536552	0.169222957457591	0.780000000000000
0.323144144545370	0.236642252175286	0.458302176447692	0.354993299408558	0.275319714329153	0.295546030206857	0.233177487402880	0.139649860720135	0.196369933435868	0.103191253419189	0.185095649371038	0.353818904670680	0.255943874070793	0.162795362401114	0.790000000000000
0.313665421459922	0.233769376304532	0.442278726899574	0.345705824284304	0.262375430105539	0.294088762983947	0.223575386860371	0.134724354685634	0.196692518852665	0.0960107786171532	0.177144800490580	0.344113938693388	0.248097847819518	0.157821133766603	0.800000000000000
0.304873052652407	0.231186921099293	0.426186830586921	0.337845333178293	0.249969078963112	0.291806263846954	0.214258154063673	0.130179029192750	0.197576699339291	0.0902408079530370	0.170443160341034	0.335010741350701	0.240354272947376	0.153928936693564	0.810000000000000
0.296796183104196	0.228817675177046	0.410087040248680	0.331147968661859	0.238106163295321	0.289486410378391	0.204901556464679	0.126032635570005	0.198642407675849	0.0859781118313783	0.164057466511536	0.326444538760002	0.232845474994134	0.150710131118942	0.820000000000000
0.289463957796659	0.226584427155266	0.394039908623799	0.325494523044725	0.226792185495616	0.287116462486460	0.195541930943882	0.122303925145921	0.199509576642443	0.0833194606567159	0.157978110402553	0.318387830716974	0.225584431743750	0.148066330638994	0.830000000000000
0.282738267627932	0.224409965651430	0.378105988451226	0.320765788636610	0.216032647957448	0.284683680079364	0.186215614381777	0.118903887739866	0.199798139019180	0.0819840946902136	0.152195483414552	0.310770018599269	0.218554894425120	0.145772337151647	0.840000000000000
0.276096955752476	0.222217079283014	0.362345832469907	0.316842557747235	0.205833053074267	0.282175323065306	0.176958943658856	0.115500527023748	0.199128027586162	0.0807950379585541	0.146699976948001	0.303421541475941	0.211674712740039	0.143301915128394	0.850000000000000
0.269510974391285	0.219928556667495	0.346819993418792	0.313605622686322	0.196198903239524	0.279578651352488	0.167808255655614	0.112084545714869	0.197119175123495	0.0796555186972283	0.141481982403367	0.296299903897925	0.204949257263853	0.140491667697888	0.860000000000000
0.262992780243911	0.217467186422349	0.331589024036826	0.310935775763590	0.187135700846667	0.276880924849114	0.158799887252546	0.108673565997745	0.193391514411284	0.0785612767410949	0.136531891181119	0.289373305385943	0.198391199539546	0.137209272469157	0.870000000000000
0.256554830009903	0.214755757165052	0.316713477062958	0.308713809288761	0.178648948289149	0.274069403463385	0.149970175330145	0.105285210056892	0.187755475320146	0.0775080519250129	0.131840094681723	0.282609945460717	0.192013211110098	0.133386394682409	0.880000000000000
0.250209580388809	0.211718282780865	0.302253905236136	0.306820515571555	0.170739461672190	0.271131347103504	0.141355456768904	0.101937100076827	0.181175381975985	0.0764915840838411	0.127396984305646	0.275978339372799	0.185826692526076	0.129342290589517	0.890000000000000
0.243969488080181	0.208422324978000	0.288270861295307	0.305136686921693	0.162976334783713	0.268054015677675	0.132992068449319	0.0986468582420654	0.173976375634141	0.0755076130524385	0.123192951453358	0.269483992106928	0.179725954700248	0.125181516062050	0.900000000000000
0.237847009783568	0.204978480839943	0.274824897979419	0.303543115648895	0.155141788478371	0.264824669094100	0.124916347251882	0.0954321067371235	0.166315479215298	0.0745518786656639	0.119218387525324	0.263143498102628	0.173663111837098	0.120952156324367	0.910000000000000
0.231854602198518	0.201435520465915	0.261976568027419	0.301920594062883	0.147329589323017	0.261430567260981	0.117164630057088	0.0923104677465178	0.158349715640142	0.0736201207583762	0.115463683922013	0.256957520079480	0.167674774061612	0.116702296600826	0.920000000000000
0.226004722024583	0.197842213955132	0.249786424178254	0.300149914473377	0.139633503884509	0.257858970086521	0.109773253745431	0.0892995634547645	0.150236107829356	0.0727080791654342	0.111919232043892	0.250926720757063	0.161797551498772	0.112480022115787	0.930000000000000
0.220309825961310	0.194247331406813	0.238315019170873	0.298111869190098	0.132147298729700	0.254097137478924	0.102778555197405	0.0864170160463797	0.142131678703625	0.0718114937216969	0.108575423291429	0.245051762854960	0.156068054273563	0.108333418093608	0.940000000000000
0.214782370708251	0.190699642920178	0.227622905744224	0.295687250522767	0.124964740425446	0.250132329346391	0.0962168712935037	0.0836804477058797	0.134193451183633	0.0709261042620232	0.105422649065090	0.239333309092751	0.150522892510968	0.104310569758649	0.950000000000000
0.209434812964954	0.187247918594443	0.217770636637253	0.292756850781104	0.118179595538602	0.245951805597125	0.0901245389142210	0.0811074806177807	0.126578448190066	0.0700476506212719	0.102451300765345	0.233772022190016	0.145198676335972	0.100459562335267	0.960000000000000
0.204279609430969	0.183940928528828	0.208818764588908	0.289201462274829	0.111885630636024	0.241542826139329	0.0845378949400507	0.0787157369665989	0.119443692643607	0.0691718726343018	0.0996517697926589	0.228368564866336	0.140132015873557	0.0968284810478233	0.970000000000000
0.199329216805846	0.180827442822551	0.200827842338137	0.284901877313665	0.106176612284566	0.236892650881206	0.0794932762514870	0.0765228389368506	0.112946207464940	0.0682945101359719	0.0970144475475008	0.223123599841292	0.135359521248708	0.0934654111206753	0.980000000000000
0.194596091789134	0.177956231574831	0.193858422623887	0.279738888207331	0.101146307051085	0.231988539730959	0.0750270197290239	0.0745464087130520	0.107243015574751	0.0674113029611411	0.0945297254303379	0.218037789834464	0.130917802586408	0.0904184377781824	0.990000000000000
0.190092691080383	0.175376064884885	0.187971058185107	0.273593287265548	0.0968884815024341	0.226817752596789	0.0711754622531553	0.0728040684797192	0.102491139893724	0.0665179909446682	0.0921879948416376	0.213111797565435	0.126843470011642	0.0877356462447033	1
0.185758083176265	0.173351631412711	0.182728468183858	0.266700964338097	0.0931006066983008	0.220957109441500	0.0676284814274023	0.0711744463360165	0.0983022223282235	0.0656316552344111	0.0899085309039591	0.208346232753963	0.122822672451904	0.0852652099181631	1.01000000000000
0.181516453284787	0.172011578197339	0.177649573329319	0.259409344448339	0.0894267229571899	0.214077234219019	0.0640643473829147	0.0695322405329081	0.0942051024052288	0.0647689257488648	0.0876202335437786	0.203720268995368	0.118548294715273	0.0828305704129442	1.02000000000000
0.177357933172498	0.171200612906540	0.172729228681112	0.251766522666368	0.0858804507341854	0.206306092824239	0.0605019857916291	0.0678891784826105	0.0902325994763428	0.0639248654788439	0.0853279313674398	0.199202414822568	0.114067050747610	0.0804427152780916	1.03000000000000
0.173272654605949	0.170763443208086	0.167962289298859	0.243820594062277	0.0824754104843715	0.197771651152055	0.0569603223254821	0.0662569875973401	0.0864175328931685	0.0630945374151630	0.0830364529812859	0.194761178768479	0.109425654494775	0.0781126320626505	1.04000000000000
0.169250749351691	0.170544776769747	0.163343610242182	0.235619653706161	0.0792252226628321	0.188601875097358	0.0534582826564104	0.0646473952893133	0.0827927220073091	0.0622730045486368	0.0807506269916606	0.190365069366020	0.104670819902627	0.0758513083156659	1.05000000000000
0.165282349176272	0.170389321259294	0.158868046570704	0.227211796668111	0.0761435077246515	0.178924730555042	0.0500147924563507	0.0630721289707466	0.0793909861703678	0.0614553298700798	0.0784752820049072	0.185982595148107	0.0998492609170273	0.0736697315861830	1.06000000000000
0.161357585846244	0.170141784344499	0.154530453344045	0.218645118018223	0.0732438861249135	0.168868183420000	0.0466487773972395	0.0615429160538564	0.0762451447339479	0.0606365763703068	0.0762152466273693	0.181582264647658	0.0950076914838357	0.0715788894232467	1.07000000000000
0.157466591128156	0.169646873693132	0.150325685621829	0.209967712826588	0.0705399783187024	0.158560199587125	0.0433791631510135	0.0600714839508592	0.0733880170496523	0.0598118070401322	0.0739753494653902	0.177132586397591	0.0901928255489124	0.0695897693759023	1.08000000000000
0.153599496788558	0.168749296972964	0.146248598463677	0.201227676163301	0.0680454047611022	0.148128744951310	0.0402248753896094	0.0586695600739715	0.0708524224690844	0.0589760848703708	0.0717604191253134	0.172602068930823	0.0854513770581174	0.0677133589931948	1.09000000000000
0.149746434594002	0.167293761851767	0.142294046929211	0.192473103098455	0.0657737859071969	0.137701785407449	0.0372048397849638	0.0573488718354095	0.0686711803438473	0.0581244728518372	0.0695752842134824	0.167959220780271	0.0808300599573109	0.0659606458241693	1.10000000000000
0.145897536311037	0.165124975997310	0.138456886078053	0.183752088702143	0.0637387422120707	0.127407286850434	0.0343379820090133	0.0561211466473899	0.0668771100255442	0.0572520339753460	0.0674247733362407	0.163172550478854	0.0763755881923530	0.0643426174178708	1.11000000000000
0.142042933706212	0.162219704941461	0.134731970969826	0.175112728044459	0.0619293228751148	0.117373215175158	0.0316432277336946	0.0549981119221290	0.0655030308657782	0.0563538312317118	0.0653137150999316	0.158244595534570	0.0721280116120350	0.0628702613233445	1.12000000000000
0.138172758546079	0.158765882166849	0.131114156664151	0.166603116195496	0.0602913395253751	0.107727536276514	0.0291395026309443	0.0539914950718433	0.0645525865265880	0.0554249276117492	0.0632469381108987	0.153232307700142	0.0681156533805448	0.0615447650278166	1.13000000000000
0.134277142597188	0.154850388340788	0.127598298220651	0.158271348225348	0.0587867294254035	0.0985982160493965	0.0268457323726991	0.0531130235087492	0.0638553363969842	0.0544603861062728	0.0612292709754855	0.148166599205712	0.0643712101783587	0.0603088414232994	1.14000000000000
0.130346217626088	0.150558535797798	0.124179250698947	0.150165519204108	0.0573777079919386	0.0901132203886972	0.0247808426308956	0.0523744246450631	0.0633428425857017	0.0534552697060974	0.0592655423000353	0.143077978149808	0.0609274541255849	0.0591394659324915	1.15000000000000
0.126370115399330	0.145975636872399	0.120851869158662	0.142333724201870	0.0560264906417192	0.0824005151893099	0.0229637590774704	0.0517874258930016	0.0629727089104617	0.0524046414020375	0.0573605806908917	0.137996952630958	0.0578171573423321	0.0580223613414525	1.16000000000000
0.122332631181910	0.141187003899110	0.117611008659416	0.134824058288726	0.0546952927914835	0.0755880663461271	0.0214134073843602	0.0513696255351694	0.0627025391889852	0.0512935574454319	0.0555192147543980	0.132952397943350	0.0550746842177661	0.0569398891903921	1.17000000000000
0.118153781866743	0.136277949212450	0.114451524260834	0.127684616534770	0.0533463298579702	0.0698038397540422	0.0201487132235017	0.0511951472348140	0.0624899372389934	0.0499979959001556	0.0537462730968977	0.127956754823118	0.0527497296812655	0.0558377718519050	1.18000000000000
0.113836664609672	0.131333785146939	0.111368271022536	0.120963494010096	0.0519418172579179	0.0651758013079483	0.0191886022668314	0.0512556860606523	0.0622925068782073	0.0485073761936358	0.0520465843247344	0.123043872320214	0.0508696327776710	0.0546998364492267	1.19000000000000
0.109412787484397	0.126439824037096	0.108356104004145	0.114708785784798	0.0504439704080650	0.0618319169027384	0.0185520001862861	0.0515159723338437	0.0620678519243480	0.0468538953827638	0.0504249770442514	0.118254920475450	0.0494544193034730	0.0535242790346386	1.20000000000000
0.104913658564619	0.121681378217440	0.105409878265282	0.108637446202487	0.0488150047251503	0.0592480698953623	0.0180995512447000	0.0519407363755474	0.0617735761951366	0.0450697505244310	0.0488264933617195	0.113545740223283	0.0483043320667860	0.0522892134822319	1.21000000000000
0.100370785924037	0.117143760022492	0.102524448865570	0.102462142718359	0.0470171356259121	0.0568095756582149	0.0176771030119259	0.0524947085069228	0.0613672835082943	0.0431871386755287	0.0471985119886654	0.108871067842875	0.0471910373777417	0.0509735385276146	1.22000000000000
0.0958156776363507	0.112784964572046	0.0996946708646305	0.0962245400698789	0.0449464782356435	0.0545085481093575	0.0172813861204284	0.0531426190491291	0.0608065776815420	0.0412382568929484	0.0455493664393166	0.104237608998476	0.0460737688846689	0.0495766275153428	1.23000000000000
0.0912798417752602	0.108374538167999	0.0969153993220859	0.0899663029945135	0.0424946671503534	0.0523371011668511	0.0169091312026718	0.0538491983233258	0.0600490625326010	0.0392553022335814	0.0438873902279006	0.0996035094281816	0.0449105450484251	0.0480978537899724	1.24000000000000
0.0867947864144655	0.103926114002712	0.0941814892975580	0.0837290962297285	0.0397624790582671	0.0502873487487570	0.0165570688911206	0.0545791766506721	0.0590523418791922	0.0372704717543191	0.0422209168686450	0.0949898117431380	0.0437161068360825	0.0465365906960593	1.25000000000000
0.0823920196276662	0.0994632099138855	0.0914334907170518	0.0775545845129897	0.0368572812554420	0.0483514047731361	0.0162219298182392	0.0552972843523273	0.0578854552224347	0.0353159625120528	0.0405582798757774	0.0904061121805932	0.0425069826874779	0.0449296426244324	1.26000000000000
0.0781030494885623	0.0950093437392166	0.0886225098195144	0.0714844325817632	0.0338864410379358	0.0465213831580498	0.0159004446164920	0.0559682517494508	0.0566490575619856	0.0334239715636739	0.0389078127635253	0.0858647271528676	0.0412997010424478	0.0433244335551995	1.27000000000000
0.0739593840708536	0.0905880333164045	0.0857592361339815	0.0655603051735149	0.0309573257018060	0.0447893978215592	0.0155893439183435	0.0565568091632019	0.0553481759633733	0.0316266959660738	0.0372778490461161	0.0813933266319320	0.0401107903408288	0.0417362662168351	1.28000000000000
0.0699925314482399	0.0862227964831479	0.0828543591894889	0.0598238670257108	0.0281773025431100	0.0431475626817253	0.0152853583562581	0.0570276869147400	0.0539878374921262	0.0299563327761438	0.0356767222377775	0.0770195805897576	0.0389567790224577	0.0401804433378139	1.29000000000000
0.0662339996944212	0.0819371510771455	0.0799185685150722	0.0543167828758167	0.0256537388579055	0.0415879916566093	0.0149852185627002	0.0573456153252242	0.0525730692137727	0.0284450790507754	0.0341127658527371	0.0727711589983150	0.0378541955271711	0.0386722676466105	1.30000000000000
0.0627152968830973	0.0777546149360960	0.0769625536397672	0.0490807174612988	0.0234940019422500	0.0401027986642724	0.0146856551701344	0.0574753247158141	0.0511088981938413	0.0271251318468599	0.0325943134052222	0.0686757318295753	0.0368195682948056	0.0372270418716995	1.31000000000000
0.0594679310879679	0.0736987058976980	0.0739970040926094	0.0441573355196228	0.0218054590922009	0.0386840976227756	0.0143833988110249	0.0573815454076688	0.0496003514978602	0.0260286882212886	0.0311296984094606	0.0647609690555095	0.0358694257651978	0.0358600687415556	1.32000000000000
0.0565234103827331	0.0697929417996503	0.0710326094026346	0.0395883017882549	0.0206954776038159	0.0373240024501802	0.0140751801178362	0.0570290077219477	0.0480524561913579	0.0251879452309530	0.0297272543796796	0.0610545406480883	0.0350202963781844	0.0345866509846533	1.33000000000000
0.0538574104081889	0.0659706624326748	0.0680800590988785	0.0354152810046608	0.0202005368514680	0.0360146270645472	0.0137577297230329	0.0563522754855811	0.0464702393398628	0.0245940890629705	0.0283953148301069	0.0575464922619762	0.0342613010839192	0.0334083158518341	1.34000000000000
0.0513050003667983	0.0619959512741385	0.0651500427103768	0.0316799379063066	0.0201109911214192	0.0347480853839379	0.0134277782590792	0.0552597340991077	0.0448587280089033	0.0241245977299305	0.0271422132749700	0.0541470234031189	0.0335077079910261	0.0322883962219701	1.35000000000000
0.0488519652797186	0.0579411075497628	0.0622532497661652	0.0284239372306583	0.0203328359289437	0.0335164913264133	0.0130820563584397	0.0537969681736520	0.0432229492640077	0.0237559760901027	0.0259762832284964	0.0508845921224296	0.0327433593686648	0.0312234879138632	1.36000000000000
0.0464974489377607	0.0539023207687071	0.0594003697952792	0.0256889437151817	0.0207863236791643	0.0323119588100346	0.0127172946535787	0.0520187717913208	0.0415679301707046	0.0234741243704986	0.0249058582049137	0.0477972548927569	0.0319584619188262	0.0302133426338318	1.37000000000000
0.0442405951317358	0.0499757804401309	0.0566020923267547	0.0235166220973429	0.0213917067772036	0.0311266017528629	0.0123302237769608	0.0499799390342209	0.0398718668533947	0.0232649427981300	0.0239392717184494	0.0449230681869494	0.0311432223435009	0.0292486996231719	1.38000000000000
0.0420805476524551	0.0462576760731936	0.0538691068896273	0.0219486371146077	0.0220692376281842	0.0299525340729594	0.0119175743610502	0.0477352639844588	0.0379939999572675	0.0231143316000085	0.0230848572833311	0.0423000884778558	0.0302878473446799	0.0282803411909742	1.39000000000000
0.0400164502907297	0.0428441971770545	0.0512121030129327	0.0210266535044422	0.0227391686372289	0.0287818696883852	0.0114760770383116	0.0453395407241416	0.0359513680742567	0.0230081910031456	0.0223509484137863	0.0399663722383246	0.0293825436243537	0.0273120536937427	1.40000000000000
0.0380474468373706	0.0398315332608732	0.0486417702257067	0.0204861037668360	0.0233217522094601	0.0275798992506098	0.0110017383449293	0.0428475633353758	0.0337895295403602	0.0229324212345531	0.0216879855110972	0.0378810653117637	0.0284100466220566	0.0263377570260342	1.41000000000000
0.0361726810831890	0.0373158738338090	0.0461687980569848	0.0200286192872357	0.0237372407500007	0.0263242494004350	0.0104961956724331	0.0403141259002682	0.0315540426915753	0.0228729225212425	0.0210411199964067	0.0359946035924053	0.0273579646579946	0.0253495945234588	1.42000000000000
0.0343912968189960	0.0353934084050212	0.0438038760358027	0.0196451631312927	0.0239058866639731	0.0250255380399209	0.00996462593630538	0.0377940225009256	0.0292904658638999	0.0228155950902255	0.0204107519137337	0.0343319786293344	0.0262238137551670	0.0243582674350014	1.43000000000000
0.0327024378356027	0.0341603264836693	0.0415576936911962	0.0193266983646583	0.0237479423565002	0.0236943830711275	0.00941220605202855	0.0353420472194548	0.0270443573933313	0.0227463391685138	0.0197972813070967	0.0329181819716360	0.0250051099365727	0.0233744770096470	1.44000000000000
0.0311052479238202	0.0337492243740180	0.0394409405522010	0.0190641880529839	0.0232332435093535	0.0223414023961147	0.00884411293508495	0.0330129941379624	0.0248612756158674	0.0226510549831189	0.0192011082205145	0.0317875865553496	0.0237128169615705	0.0224089244963805	1.45000000000000
0.0295988708744597	0.0343108216763788	0.0374643061478527	0.0188485952619208	0.0225651882463103	0.0209772139169427	0.00826552350095697	0.0308616573385552	0.0227867788675057	0.0225156427610525	0.0186226326980058	0.0309792353692508	0.0224212442648340	0.0214723111441868	1.46000000000000
0.0281824504783322	0.0356728274596759	0.0356384800071870	0.0186708830571205	0.0217992645657032	0.0196124355356712	0.00768161466512697	0.0289428309033400	0.0208664254842438	0.0223260027293263	0.0180622547835892	0.0304489373031918	0.0211645858125492	0.0205753382020509	1.47000000000000
0.0268551305262489	0.0376297174809327	0.0339741516592396	0.0185220145042342	0.0209627506512319	0.0182576851543605	0.00709756334307734	0.0273113089144235	0.0191457738020793	0.0220680351149518	0.0175203745212834	0.0301439376105436	0.0199693846414843	0.0197287069189577	1.48000000000000
0.0256160548090209	0.0399759674971727	0.0324820106330462	0.0183929526689133	0.0200829246865963	0.0169235806750704	0.00651854645029045	0.0260218854539125	0.0176703821570098	0.0217276401449407	0.0169973919551072	0.0300114815446772	0.0188621837884073	0.0189431185438922	1.49000000000000
0.0244643671174594	0.0425060532654195	0.0311727464576425	0.0182746606168093	0.0191870648554959	0.0156207399998610	0.00594974090224866	0.0251293546039137	0.0164858088850330	0.0212907180463046	0.0164937071290792	0.0299988143589638	0.0178695262900866	0.0182292743258393	1.50000000000000
0.0233505501867598	0.0450144505426965	0.0299622294319709	0.0181581014135734	0.0183024493416304	0.0143597810307922	0.00539632361443436	0.0246159148627090	0.0154820461447372	0.0207790258459652	0.0160097200872181	0.0300162089757392	0.0169982661603343	0.0175576653484955	1.51000000000000
0.0222298033290890	0.0472956350860272	0.0287609583196678	0.0180342381248570	0.0174563563286995	0.0131513216699240	0.00486347150232991	0.0243998109427626	0.0145228943191224	0.0202279769926049	0.0155458308735426	0.0299737695461646	0.0162379121766451	0.0168945720926799	1.52000000000000
0.0211083452007148	0.0491440826524351	0.0275715653468097	0.0178940338163115	0.0166760640004030	0.0120059798193165	0.00435636148141770	0.0244399062474545	0.0136146240808034	0.0196439563458769	0.0151024395320714	0.0298184881668489	0.0155889895213104	0.0162443799030614	1.53000000000000
0.0199923944579048	0.0503542689989437	0.0263966827394734	0.0177284515535883	0.0159888505404405	0.0109343733810296	0.00388017046718009	0.0246950641801650	0.0127635061023953	0.0190333487654343	0.0146799461068231	0.0294973569344011	0.0150520233766216	0.0156114741243088	1.54000000000000
0.0188881697569270	0.0507206698825765	0.0252389427237352	0.0175284544023386	0.0154219941325116	0.00994712025712338	0.00344007537509946	0.0251241481442744	0.0119758110565128	0.0184025391109300	0.0142787506418165	0.0289573679454301	0.0146275389248700	0.0150002401010908	1.55000000000000
0.0178018897540491	0.0500928064661280	0.0241009775256719	0.0172850054282140	0.0149869297199877	0.00905483834965774	0.00304125312065819	0.0256860215431627	0.0112578096157711	0.0177579122420172	0.0138992531810703	0.0281596975236954	0.0143117644213706	0.0144150631780763	1.56000000000000
0.0167397731055389	0.0487934751507807	0.0229854193713600	0.0169890676968656	0.0145830088290373	0.00826814556069273	0.00268888061933864	0.0263395477802102	0.0106157724527849	0.0171058530183489	0.0135418537686032	0.0271874766482461	0.0140705293993946	0.0138603286999342	1.57000000000000
0.0157080384676642	0.0470087833989539	0.0218949004868760	0.0166316042739449	0.0141906261642269	0.00759765979228832	0.00238813478662320	0.0270435902587971	0.0100559702401692	0.0164527462995782	0.0132069524484337	0.0260886139770446	0.0138916435308918	0.0133404220113331	1.58000000000000
0.0147129044966927	0.0448554041559899	0.0208320530982966	0.0162035782251033	0.0138137314705705	0.00705399894650452	0.00214419253799422	0.0277570123823036	0.00958467365053894	0.0158049769453582	0.0128949492645807	0.0248931261215054	0.0137693049718991	0.0128597284569419	1.59000000000000
0.0137605898488922	0.0424500103672312	0.0197995094316984	0.0156959526159921	0.0134562744930817	0.00664778092540133	0.00196223078893411	0.0284386775541098	0.00920815335650902	0.0151689298153420	0.0126062442610629	0.0236310296930429	0.0136977118784537	0.0124226333814295	1.60000000000000
0.0128573131805306	0.0399092749780199	0.0187999017131578	0.0151213767934295	0.0131222049767744	0.00631597248451716	0.00181609580463925	0.0290474491775961	0.00893268003069437	0.0145509897691826	0.0123288787530680	0.0223379294740337	0.0136425897516681	0.0120293708546069	1.61000000000000
0.0120092931478755	0.0373498709336985	0.0178358621687515	0.0145032437144018	0.0128154726666623	0.00598937771442312	0.00167644145452873	0.0295421906561425	0.00876452434570990	0.0139575416665330	0.0120510711893982	0.0210521986851081	0.0135671268583490	0.0116802344451487	1.62000000000000
0.0112227484071949	0.0348884711796093	0.0169100230245560	0.0138486318598126	0.0125400273077592	0.00566937051972818	0.00154365606041889	0.0298817653931292	0.00870416461361720	0.0133949703670464	0.0117734873144938	0.0198080065950617	0.0134617155030741	0.0113777531024937	1.63000000000000
0.0105038976147564	0.0326417486610947	0.0160250165066480	0.0131646197105651	0.0122998186450789	0.00535732480504134	0.00141812794412609	0.0300250367919365	0.00871567675873338	0.0128696607303759	0.0114967928727947	0.0186395224726898	0.0133167479904213	0.0111122282792987	1.64000000000000
0.00985895942682784	0.0307263763234970	0.0151834748411040	0.0124582857475631	0.0120987964236352	0.00505461447497158	0.00130024542746669	0.0299308682559446	0.00878052426484371	0.0123879976161745	0.0112216536087413	0.0175809155867878	0.0131226166249684	0.0108798018782741	1.65000000000000
0.00929415249967703	0.0292590271121587	0.0143880302540007	0.0117367084517098	0.0119409103884417	0.00476261343412789	0.00119039683225703	0.0295581231885335	0.00888513624462261	0.0119563658840952	0.0109487352667735	0.0166663552061512	0.0128697137112934	0.0106782837479716	1.66000000000000
0.00880980866359256	0.0283468748080821	0.0136413149714144	0.0110069663039089	0.0118288263654857	0.00448269558711927	0.00108897048031347	0.0288693517120748	0.00901594181074453	0.0115782092579318	0.0106787035913316	0.0159260459020939	0.0125490832297533	0.0105044958146806	1.67000000000000
0.00833528571123663	0.0279215686103414	0.0129459612194220	0.0102761377850637	0.0117471653272202	0.00421623483855469	0.000996354693452370	0.0278946703210388	0.00915937007588390	0.0112199637761529	0.0104122243268556	0.0153266739129627	0.0121652001473363	0.0103428291895367	1.68000000000000
0.00785221710159752	0.0278694891511381	0.0123046012240999	0.00955130137607776	0.0116864981387602	0.00396460509304314	0.000912937793490075	0.0266805822454116	0.00930185015271515	0.0108708933330617	0.0101499632177858	0.0148367310826570	0.0117285974632383	0.0101853428195250	1.69000000000000
0.00736570056611129	0.0280996300675705	0.0117198672115246	0.00883953555785456	0.0116418718850237	0.00372918025519362	0.000839108102242942	0.0252646752752661	0.00942981115391270	0.0105315978526457	0.00989258600856220	0.0144365825542043	0.0112486041928584	0.0100279034036783	1.70000000000000
0.00688083383621395	0.0285209849967371	0.0111943914077729	0.00814791881129757	0.0116083336509291	0.00351133422961510	0.000775253941527324	0.0236845372006751	0.00952968219215099	0.0102026772588928	0.00964075844362503	0.0141065934706321	0.0107345493515954	0.00986637764102954	1.71000000000000
0.00640271464334154	0.0290425475757364	0.0107308060389212	0.00748352961731026	0.0115809305213946	0.00331244092091659	0.000721763633159575	0.0219777558117117	0.00958789238010446	0.00988473147579045	0.00939514626741438	0.0138271289749678	0.0101957619548483	0.00969663223061159	1.72000000000000
0.00593644071893009	0.0295733114416668	0.0103317433310462	0.00685344645679611	0.0115547095813383	0.00313387423370705	0.000679025498956049	0.0201819188984485	0.00959087083044754	0.00957836042732647	0.00915641522437041	0.0135785542102389	0.00964157101801625	0.00951453387145737	1.73000000000000
0.00548710979441564	0.0300222702316267	0.00999983551022440	0.00626474781065860	0.0115247179156786	0.00297700807259550	0.000647427860733099	0.0183346142509586	0.00952504665585465	0.00928416403748850	0.00892523105893326	0.0133412343194729	0.00908130555649808	0.00931594926259978	1.74000000000000
0.00505981960123422	0.0302984175827146	0.00973771480253241	0.00572451215980120	0.0114860026093337	0.00284321634219090	0.000627359040307079	0.0164734296593147	0.00937684896900024	0.00900274223026423	0.00870225951554305	0.0130955344456972	0.00852429458569282	0.00909674510307173	1.75000000000000
0.00465966787082186	0.0303107471320290	0.00951251474283275	0.00523981798512740	0.0114336107472217	0.00273387294710224	0.000619207359494343	0.0146359529135897	0.00914936045790582	0.00873469492964134	0.00848816633863994	0.0128126723472906	0.00797986712099944	0.00885838199800886	1.76000000000000
0.00429175233461459	0.0299682525166682	0.00928969336657129	0.00481774376754065	0.0113625894142609	0.00265035179193853	0.000623361140111245	0.0128597718038566	0.00886314619124056	0.00848062205960751	0.00828361727266405	0.0124634340360768	0.00745735217781694	0.00860819285286416	1.77000000000000
0.00396117072404846	0.0291809563178076	0.00906936965069962	0.00446536798794446	0.0112674650026148	0.00259402678130874	0.000640208703974137	0.0111824741201881	0.00853085885265040	0.00824112354415041	0.00808927806205553	0.0120278021759341	0.00696593755177496	0.00835085281714653	1.78000000000000
0.00367302077055948	0.0279304747550500	0.00885166257216929	0.00418976912724228	0.0111325949692559	0.00256627181982186	0.000670138372899375	0.00964164765265716	0.00816515112578126	0.00801679930725774	0.00790581445125451	0.0115042078446596	0.00651205306910805	0.00809103704036489	1.79000000000000
0.00343240020558370	0.0262994237597836	0.00863669110793188	0.00399802566633761	0.0109592856986805	0.00256846081208687	0.000713538468703311	0.00827488019133665	0.00777867569427906	0.00780824927291716	0.00773389218470114	0.0109171079587932	0.00610672536215811	0.00783342067202814	1.80000000000000
0.00324440676055714	0.0243758693179928	0.00842457423493897	0.00385433877225605	0.0107566391131309	0.00259193499905094	0.000770216449786173	0.00711975952629943	0.00738408524178972	0.00761607336511637	0.00756726049960009	0.0102813150923569	0.00576021678183654	0.00758035561926464	1.81000000000000
0.00311413816691584	0.0222478774156622	0.00821543093014211	0.00371809196725950	0.0105337571348490	0.00262607925345162	0.000838624025435095	0.00621387344761836	0.00699403245195918	0.00744087150784303	0.00739963350097078	0.00961040039755569	0.00548189138262180	0.00733418198836469	1.82000000000000
0.00304669215609584	0.0200035140387763	0.00800938017049290	0.00358913726510587	0.0102997416860770	0.00266933292758351	0.000917115893796795	0.00559480974536633	0.00662117000843335	0.00728324362508484	0.00723162423497546	0.00892836304084531	0.00528354262023121	0.00709955722758014	1.83000000000000
0.00303475358498522	0.0177308451733195	0.00780654093294289	0.00346732667955306	0.0100636946890568	0.00272013537374122	0.00100404675301799	0.00522667611234519	0.00627815059485816	0.00714282844314834	0.00706384574777641	0.00825600361053113	0.00515703503396961	0.00688081592058497	1.84000000000000
0.00303973417816711	0.0155179368052765	0.00760703219444367	0.00335251222435897	0.00983471806603070	0.00277692594421934	0.00109777130124539	0.00489103354647856	0.00597762689487954	0.00701599287736980	0.00689691108553587	0.00760606416203804	0.00504472373189833	0.00668119365561390	1.85000000000000
0.00305653881954755	0.0134528549206316	0.00741097293194679	0.00324454591328149	0.00962191373924066	0.00283814399131248	0.00119664423662572	0.00457060088436234	0.00573225159214341	0.00690074522599856	0.00673143329441610	0.00699991734535502	0.00494352087768293	0.00650447735847950	1.86000000000000
0.00308304184508673	0.0116236655053695	0.00721848212240384	0.00314327976007854	0.00943438363092878	0.00290222886731524	0.00129902025730568	0.00426577832786947	0.00555467737029568	0.00679528972205675	0.00656802542057936	0.00645970098572704	0.00485513408931945	0.00635451976913325	1.87000000000000
0.00311711759074481	0.0101184345454745	0.00702967874276638	0.00304856577850801	0.00928122966333714	0.00296761992452222	0.00140325406143201	0.00397696607887286	0.00544782096380407	0.00669783059856650	0.00640730051018791	0.00600755290839904	0.00478127098480394	0.00623190333965218	1.88000000000000
0.00315664039248196	0.00902329570551750	0.00684468176998599	0.00296025598232780	0.00917219160590518	0.00303275651522802	0.00150770034715141	0.00370456433924544	0.00536124159708700	0.00660657208854993	0.00624987160940401	0.00566511301357613	0.00472381217596277	0.00611928783014648	1.89000000000000
0.00319948458625833	0.00821911197199861	0.00666361018101423	0.00287820238529582	0.00917287732181477	0.00309607799172724	0.00161071381261061	0.00344897331086013	0.00528590171843040	0.00651971842502916	0.00609635176438992	0.00540112657957200	0.00469979054866209	0.00601324026939622	1.90000000000000
0.00324352450803411	0.00758686055013168	0.00648658295280269	0.00280225700116996	0.00931056965294450	0.00315602370631448	0.00171064915595630	0.00321059319558986	0.00522197997372528	0.00643547384102633	0.00594735402130790	0.00518436831684199	0.00471584466194448	0.00591342339043431	1.91000000000000
0.00328663449376946	0.00711853580931658	0.00631371906230293	0.00273227184370814	0.00956829546873370	0.00321103301128435	0.00180586107533522	0.00298982419530754	0.00516965500886266	0.00635204256956355	0.00580349142632019	0.00501222009482912	0.00476661018416172	0.00581949992629368	1.92000000000000
0.00332668887942455	0.00680613211895320	0.00614513748646652	0.00266809892666824	0.00992908163862174	0.00325954525893145	0.00189470426889408	0.00278706651188610	0.00512910546973356	0.00626762884366295	0.00566537702558907	0.00488206378297644	0.00484672278366560	0.00573113261000725	1.93000000000000
0.00336156200095954	0.00664164384844143	0.00598095720224503	0.00260959026380818	0.0103759550320480	0.00329999980155037	0.00197553343477960	0.00260272034719847	0.00510051000222900	0.00618043689634666	0.00553362386527679	0.00479128125072698	0.00495081812880787	0.00564798417460794	1.94000000000000
0.00338912819433460	0.00661706536718113	0.00582129718659005	0.00255659786888585	0.0108919425184518	0.00333083599143572	0.00204670327113848	0.00243718590311756	0.00508404725224000	0.00608867096063679	0.00540884499154561	0.00473725436752379	0.00507353188794034	0.00556971735312868	1.95000000000000
0.00340726179550989	0.00672439104457220	0.00566627641645313	0.00250897375565915	0.0114600709672725	0.00335049318088211	0.00210656847611746	0.00229086338151630	0.00507989586565758	0.00599053526955548	0.00529165345055778	0.00471736500280991	0.00520949972941477	0.00549599487860238	1.96000000000000
0.00341383714044560	0.00695561525001451	0.00551601386878585	0.00246656993788599	0.0120633672479494	0.00335741072218412	0.00215348374786323	0.00216415298426761	0.00508823448837276	0.00588423405612485	0.00518266228847557	0.00472899502602836	0.00535335732158294	0.00542647948406196	1.97000000000000
0.00340672856510187	0.00730273235290795	0.00537062852053979	0.00242923842932426	0.0126848582299220	0.00335002796763637	0.00218580378452253	0.00205745491324442	0.00510924176627655	0.00576797155336702	0.00508248455146124	0.00476952630662220	0.00549974033279663	0.00536083390254036	1.98000000000000
0.00338381040543889	0.00775773672265240	0.00523023934866650	0.00239683124373188	0.0133075707826295	0.00332678426953345	0.00220188328424206	0.00197116937031964	0.00514309634525999	0.00563995199430413	0.00499173328567704	0.00483634071403446	0.00564328443140762	0.00529872086707048	1.99000000000000
0.00334295699741681	0.00831262272864774	0.00509496533011758	0.00236920039486673	0.0139145317755114	0.00328611898016997	0.00220007694516854	0.00190569655736621	0.00518997687121409	0.00549837961195828	0.00491102153728523	0.00492682011770818	0.00577862528576769	0.00523980311068526	2
0.00329041961278522	0.00895938474029383	0.00496070892439621	0.00234556881772151	0.0144887680780070	0.00323284265928750	0.00218108447219677	0.00185070315192893	0.00524860227604896	0.00533704977502370	0.00484178577263687	0.00503925635081522	0.00589985143913607	0.00518204870685001	2.01000000000000
0.00323417566269827	0.00969001712699061	0.00482360495851896	0.00232496694721050	0.0150133065595556	0.00317326779642803	0.00214772151742389	0.00179567406853277	0.00531719853131316	0.00515358634964268	0.00478416584063744	0.00517239631524407	0.00600198336097912	0.00512411059848206	2.02000000000000
0.00317468869222296	0.0104965142581379	0.00468412096070746	0.00230695804697398	0.0154711740895967	0.00310808663858681	0.00210151669980017	0.00174073686452086	0.00539520484235530	0.00495193631500950	0.00473682986128086	0.00532430448351274	0.00608105460895933	0.00506667882279241	2.03000000000000
0.00311242224642630	0.0113708705031356	0.00454272445918333	0.00229110538065223	0.0158453975375694	0.00303799143275910	0.00204399863827587	0.00168601909723634	0.00548206041452402	0.00473604665031843	0.00469844595456101	0.00549304532813922	0.00613309874073917	0.00501044341699203	2.04000000000000
0.00304783987037530	0.0123050802313836	0.00439988298216818	0.00227697221188556	0.0161190037729133	0.00296367442594013	0.00197669595180125	0.00163164832402234	0.00557720445316795	0.00450986433476375	0.00466768224047180	0.00567668332164153	0.00615414931398113	0.00495609441829190	2.05000000000000
0.00298140510913695	0.0132911378122818	0.00425606405788363	0.00226412180431424	0.0162750196650677	0.00288582786512516	0.00190113725932656	0.00157775210222199	0.00568007616363572	0.00427733634753970	0.00464320683900713	0.00587328293653766	0.00614023988634768	0.00490432186390299	2.06000000000000
0.00291358150777828	0.0143210376152300	0.00411173521455130	0.00225211742157856	0.0162964720834719	0.00280514399730943	0.00181885117980208	0.00152445798917843	0.00579011475127597	0.00404240966784058	0.00462368787016090	0.00608090864534561	0.00608740401550131	0.00485581579103629	2.07000000000000
0.00284483261136628	0.0153867740096283	0.00396736398039281	0.00224052232731881	0.0161663878975653	0.00272231506948818	0.00173136633217806	0.00147189354223479	0.00590675942143732	0.00380903127486064	0.00460779345392700	0.00629762492058340	0.00599167525910449	0.00481126623690278	2.08000000000000
0.00277562196496797	0.0164803413648763	0.00382341788362979	0.00222889978517527	0.0158677939767872	0.00263803332865668	0.00164021133540476	0.00142018631873421	0.00602944937946841	0.00358114814779417	0.00459419171029934	0.00652149623476901	0.00584908717481972	0.00477136323871342	2.09000000000000
0.00270641311365034	0.0175937340503740	0.00368036445248384	0.00221681305878824	0.0153837171905770	0.00255299102181015	0.00154691480843243	0.00136946387601981	0.00615762383071787	0.00336270726583542	0.00458155075927182	0.00675058706042046	0.00565567332030945	0.00473679683367920	2.10000000000000
0.00263766960248040	0.0187189464355213	0.00353867121517659	0.00220382541179801	0.0146971844083741	0.00246788039594385	0.00145300537021136	0.00131985377143474	0.00629072198053432	0.00315765560817869	0.00456853872083834	0.00698296187005574	0.00540746725323619	0.00470825705901110	2.11000000000000
0.00256985497652517	0.0198479728897181	0.00339880569992965	0.00218950010784485	0.0137912224996178	0.00238339369805302	0.00136001163969178	0.00127148356232213	0.00642818303426641	0.00296994015401821	0.00455382371499279	0.00721668513619286	0.00510050253126240	0.00468643395192010	2.12000000000000
0.00250343278085165	0.0209728077823642	0.00326123543496466	0.00217340041056906	0.0126488583337475	0.00230022317513291	0.00126946223582397	0.00122448080602510	0.00656944619726276	0.00280350788254829	0.00453607386172908	0.00744982133134981	0.00473081271205058	0.00467201754961717	2.13000000000000
0.00243886656052684	0.0220854454828596	0.00312642794850322	0.00215508958361092	0.0112531187802024	0.00221906107417877	0.00118288577755818	0.00117897305988680	0.00671395067487200	0.00266230577296317	0.00451395728104111	0.00768043492804462	0.00429443135326318	0.00466569788931329	2.14000000000000
0.00237661986061775	0.0231778803606040	0.00299485076876696	0.00213413089061073	0.00958703070842212	0.00214059964218585	0.00110181088384467	0.00113508788125037	0.00686113567244277	0.00255028080445714	0.00448614209292277	0.00790659039879525	0.00378739201256273	0.00466816500821944	2.15000000000000
0.00231715622619139	0.0242421067849975	0.00286697142397749	0.00211008759520876	0.00763362098784575	0.00206553112614939	0.00102776617363371	0.00109295282745892	0.00701044039532370	0.00247137995622446	0.00445129641736797	0.00812635221611974	0.00320572824761164	0.00468010894354659	2.16000000000000
0.00226146023767312	0.0252701191254399	0.00274325744235644	0.00208252296104531	0.00537591648791289	0.00199454777306464	0.000962280265875558	0.00105251147810066	0.00716130404886342	0.00242748987871682	0.00440808837437060	0.00833791911412926	0.00254542371851603	0.00470152767177483	2.17000000000000
0.00221640735476780	0.0262539117513310	0.00262417635212542	0.00205100025176067	0.00279694407806283	0.00192834182992684	0.000906881779520470	0.00101156752380755	0.00731316583841055	0.00239460413703131	0.00435518608392458	0.00854100780229820	0.00180188171505414	0.00472372172843445	2.18000000000000
0.00218341543578607	0.0271854790320707	0.00251019568150605	0.00201508273099512	-0.000120269372265355	0.00186760554373124	0.000863099333518706	0.000969724623725114	0.00746546496931374	0.00236477483150595	0.00429125766602378	0.00873392866278280	0.000970993705754328	0.00474338568225363	2.19000000000000
0.00216172781134998	0.0280568153370590	0.00240178295871995	0.00197433366238894	-0.00339269699363193	0.00181303116147309	0.000832461546820530	0.000927339309044409	0.00761764064692162	0.00233800309233826	0.00421497124066212	0.00891443174042784	4.88553494582268e-05	0.00475988416683939	2.20000000000000
0.00215058781208159	0.0288599150356957	0.00229940571198874	0.00192820600543710	-0.00703731191659766	0.00176214745405680	0.000810035398666348	0.000884768110956494	0.00776913207658281	0.00231429004972576	0.00412116111453060	0.00908023865665140	-0.000971048172324321	0.00477129404478356	2.21000000000000
0.00214923876860296	0.0295867724973806	0.00220353146953405	0.00187684342675652	-0.0110710872717231	0.00171204416357958	0.000789722422131019	0.000842367560652425	0.00791937846364594	0.00229363683386598	0.00400731282474169	0.00922924901587626	-0.00209566683602150	0.00477658272222343	2.22000000000000
0.00215692401153614	0.0302293820915138	0.00211462775957749	0.00182084525067043	-0.0155109961895693	0.00166275499382582	0.000771303066916479	0.000800494189323258	0.00806781901345966	0.00227604457495643	0.00387607133692156	0.00935947983745422	-0.00332955771969901	0.00477645064808427	2.23000000000000
0.00217288687150318	0.0307797381874950	0.00203316211034067	0.00176081080150210	-0.0203740118006966	0.00161431364857994	0.000754557782724665	0.000759504528160054	0.00821389293137258	0.00226151440319463	0.00373008161669634	0.00946894814073700	-0.00467727790142239	0.00477159827129136	2.24000000000000
0.00219637067912613	0.0312298351547241	0.00195960205004522	0.00169733940357478	-0.0256771072356653	0.00156675383162635	0.000739267019257517	0.000719755108353872	0.00835703942273335	0.00225004744877810	0.00357198862969221	0.00955567094507639	-0.00614338445925717	0.00476272604076997	2.25000000000000
0.00222661876502705	0.0315716673626010	0.00188986914651021	0.00163103038121172	-0.0314372556250366	0.00152010924674948	0.000725211226216971	0.000681602461095768	0.00849669769289058	0.00224164484190436	0.00340443734153529	0.00961649385625992	-0.00773243447126906	0.00475053440544537	2.26000000000000
0.00226287445982800	0.0317972291805256	0.00181975358985525	0.00156248305873616	-0.0376714300993711	0.00147441359773371	0.000712170853304963	0.000645403117576799	0.00863230694719293	0.00223630771277093	0.00323007271785174	0.00964822862636648	-0.00944898501552369	0.00473572381424283	2.27000000000000
0.00230438109415103	0.0318985149778978	0.00174952584175279	0.00149229676047136	-0.0443966037892293	0.00142970058836348	0.000699926350223432	0.000611513608988024	0.00876330639098901	0.00223403719157533	0.00305153972426770	0.00964884149418481	-0.0112975931700866	0.00471899471608762	2.28000000000000
0.00235038199861819	0.0318675191241175	0.00167945636387530	0.00142107081074057	-0.0516297498251714	0.00138600392242319	0.000688258166674316	0.000580290466520504	0.00888913522962745	0.00223483440851508	0.00287148332640934	0.00961629869850363	-0.0132828160130233	0.00470104755990502	2.29000000000000
0.00240012050385154	0.0316962359885843	0.00160981561789521	0.00134940453386703	-0.0593878413377586	0.00134335730369725	0.000676946752359552	0.000552090221365294	0.00900923266845690	0.00223870049378769	0.00269254848990280	0.00954856647811164	-0.0154092106223996	0.00468258279462030	2.30000000000000
0.00245283994047313	0.0313766599406987	0.00154087406548498	0.00127789725417400	-0.0676878514575518	0.00130179443597007	0.000665772556981076	0.000527269404713451	0.00912303791282598	0.00224563657759070	0.00251738018037422	0.00944361107179769	-0.0176813340762810	0.00466430086915872	2.31000000000000
0.00250778363910501	0.0309007853498599	0.00147290216831706	0.00120714829598473	-0.0765467533151109	0.00126134902302608	0.000654516030240827	0.000506184547756035	0.00922999016808332	0.00225564379012161	0.00234862336344977	0.00929939871835037	-0.0201037434527331	0.00464690223244556	2.32000000000000
0.00256419493036924	0.0302606065854682	0.00140617038806391	0.00113775698362246	-0.0859815200409969	0.00122205476864967	0.000642957621840742	0.000489192181684104	0.00932952863957756	0.00226872326157794	0.00218892300475557	0.00911389565655854	-0.0226809958298215	0.00463108733340610	2.33000000000000
0.00264682716864564	0.0294481180169234	0.00134094918639797	0.00107032264141046	-0.0960091247657705	0.00118394537662526	0.000630877781482758	0.000479841248433171	0.00942109253265728	0.00228431786595061	0.00204092406991779	0.00889164160698522	-0.0254167824554178	0.00461736910370661	2.34000000000000
0.00283424475840833	0.0284553140136252	0.00127750902499169	0.00100544459367196	-0.106646540619993	0.00114705455073727	0.000618056958868813	0.000488054981684000	0.00950412105267124	0.00230063472694162	0.00190727152456258	0.00865104244572569	-0.0283130657728315	0.00460584538870686	2.35000000000000
0.00312446514909412	0.0272741889449739	0.00121612036551753	0.000943722164730220	-0.117910740734223	0.00111141599477010	0.000604275603700845	0.000513273714562632	0.00957805340496793	0.00231757850218990	0.00179061033431608	0.00838974852367677	-0.0313746513469338	0.00459718423237258	2.36000000000000
0.00350898482406599	0.0258967371803689	0.00115705366964794	0.000885754678908488	-0.129818698239023	0.00107706341250817	0.000589314165680790	0.000554107332211807	0.00964232879489607	0.00233519422643310	0.00169358546480445	0.00810372985415317	-0.0346065699726798	0.00459210083108540	2.37000000000000
0.00397930026668685	0.0243149530892104	0.00110057939905537	0.000832141460530018	-0.142387386264954	0.00104403050773589	0.000572953094510587	0.000609165719774259	0.00969638642780422	0.00235352693440883	0.00161884188165383	0.00778895645046973	-0.0380138524450240	0.00459131038122687	2.38000000000000
0.00452690796031970	0.0225208310408979	0.00104696801541227	0.000783481833918055	-0.155633777942575	0.00101235098423767	0.000554972839892172	0.000677058762392730	0.00973966550904111	0.00237262166085475	0.00156902455049037	0.00744139832594114	-0.0416015295589215	0.00459552807917861	2.39000000000000
0.00514330438832745	0.0205063654048318	0.000996489980391096	0.000740375123395854	-0.169574846402447	0.000982058545797923	0.000535153851527483	0.000756396345209952	0.00977160524395523	0.00239252344050847	0.00154677843694023	0.00705702549388229	-0.0453746321093269	0.00460546912132216	2.40000000000000
0.00581998603407311	0.0182635505504116	0.000949415755664293	0.000701980357240552	-0.184227564775132	0.000953175322631413	0.000513535194104657	0.000845788353368670	0.00979164483789541	0.00241327730810763	0.00154029548477218	0.00663143682879991	-0.0493381238898177	0.00461699395990849	2.41000000000000
0.00654844938091956	0.0157843808470375	0.000906015802904317	0.000667010115006133	-0.199608906191189	0.000925724963967994	0.000490440923367664	0.000943844672011612	0.00979922349621013	0.00243492829838987	0.00153593479885741	0.00616011616326391	-0.0534968909880959	0.00462534739988864	2.42000000000000
0.00732019091222980	0.0130608506641095	0.000866560583783618	0.000635394047931104	-0.215735843781179	0.000899743452114706	0.000466078975602187	0.00104917518628152	0.00979378042424802	0.00245752144609281	0.00153359208647569	0.00563886094768369	-0.0578558476403039	0.00463032116669450	2.43000000000000
0.00812670711136680	0.0100849543710262	0.000831320559974645	0.000607061807253972	-0.232625350675664	0.000875266769378593	0.000440657287093907	0.00116038978132114	0.00977475482735775	0.00248110178595410	0.00153316305490678	0.00506346863246828	-0.0624199080825843	0.00463170698575794	2.44000000000000
0.00895949446169349	0.00684868633718930	0.000800566193149852	0.000581943044213247	-0.250294400005203	0.000852330898066696	0.000414383794128512	0.00127609834227320	0.00974158591088795	0.00250571435271135	0.00153454341143045	0.00442973666802744	-0.0671939865510791	0.00462929658251083	2.45000000000000
0.00981004944657279	0.00334404093199762	0.000774567944981692	0.000559967410047439	-0.268759964900357	0.000830971820486059	0.000387466432991684	0.00139491075428044	0.00969371288018723	0.00253140418110221	0.00153762886332646	0.00373346250477026	-0.0721829972819305	0.00462288168238505	2.46000000000000
0.0106698685493677	-0.000436987475148583	0.000753596277142615	0.000541064555995054	-0.288039018491687	0.000811225518943724	0.000360113139969107	0.00151543690248559	0.00963057494060440	0.00255821630586431	0.00154231511787457	0.00297044359310620	-0.0773918545112810	0.00461225401081252	2.47000000000000
0.0115304482534412	-0.00450240451484995	0.000737921651305070	0.000525164133294601	-0.308148533909754	0.000793127975746732	0.000332531851346464	0.00163628667203140	0.00955161129748787	0.00258619576173528	0.00154849788235456	0.00213647738344447	-0.0828254724752730	0.00459720529322504	2.48000000000000
0.0123832850421562	-0.00886021581770609	0.000727814529141511	0.000512195793184588	-0.329105484285119	0.000776715173202127	0.000304930503409440	0.00175606994806061	0.00945626115618622	0.00261538758345275	0.00155607286404617	0.00122736132619453	-0.0884887654100487	0.00457752725505446	2.49000000000000
0.0132198753988756	-0.0135184270143172	0.000723545372324390	0.000502089186903525	-0.350926842748340	0.000762023093616951	0.000277517032443720	0.00187339661571593	0.00934396372204829	0.00264583680575436	0.00156493577022918	0.000238892871765709	-0.0943866475517502	0.00455301162173274	2.50000000000000
0.0140317158069624	-0.0184850437352832	0.000723392831749550	0.000494773965689920	-0.373629582429980	0.000749087719298246	0.000250499374734986	0.00198687656014013	0.00921415820042258	0.00267758846337774	0.00157498230818336	-0.000833643783828695	-0.100524033136520	0.00452345011869169	2.51000000000000
0.0148103027497796	-0.0237680716112050	0.000725319267684979	0.000490179780782280	-0.397230676460600	0.000737945032553054	0.000224085466568922	0.00209511966647594	0.00906628379665783	0.00271068759106051	0.00158610818518845	-0.00199504594707430	-0.106905836400501	0.00448863447136322	2.52000000000000
0.0155471327106901	-0.0293755162726816	0.000729120705861339	0.000488236283419115	-0.421747097970759	0.000728631015688418	0.000198483244231213	0.00219673581986608	0.00889977971610260	0.00274517922354032	0.00159820910852424	-0.00324963842130948	-0.113536971579834	0.00444835640517919	2.53000000000000
0.0162337021730569	-0.0353153833503145	0.000734593172009294	0.000488873124838934	-0.447195820091019	0.000721181651011381	0.000173900644007541	0.00229033490545331	0.00871408516410547	0.00278110839555480	0.00161118078547048	-0.00460174600987328	-0.120422352910663	0.00440240764557145	2.54000000000000
0.0168615076202428	-0.0415956784747020	0.000741532691859506	0.000492019956280243	-0.473593815951939	0.000715632920828985	0.000150545602183592	0.00237452680838035	0.00850863934601518	0.00281852014184158	0.00162491892330694	-0.00605569351610389	-0.127566894629129	0.00435057991797189	2.55000000000000
0.0174220455356110	-0.0482244072764457	0.000749735291142638	0.000497606428981553	-0.500958058684083	0.000712020807448271	0.000128626055045047	0.00244792141378995	0.00828288146718012	0.00285745949713829	0.00163931922931338	-0.00761580574334041	-0.134975510971375	0.00429266494781234	2.56000000000000
0.0179068124025243	-0.0552095753861456	0.000758996995589353	0.000505562194181371	-0.529305521418006	0.000710381293176283	0.000108349938877594	0.00250912860682484	0.00803625073294944	0.00289797149618256	0.00165427741076957	-0.00928640749492144	-0.142653116173543	0.00422845446052481	2.57000000000000
0.0183073047043457	-0.0625591884344012	0.000769113830930315	0.000515816903118206	-0.558653177284274	0.000710750360320064	8.99251899669134e-05	0.00255675827262777	0.00776818634867123	0.00294010117371204	0.00166968917495527	-0.0110718235741855	-0.150604624471776	0.00415774018154101	2.58000000000000
0.0186150189244381	-0.0702812520518124	0.000779881822896185	0.000528300207030565	-0.589017999413445	0.000713163991186654	7.35597445986911e-05	0.00258942029634145	0.00747812751969446	0.00298389356446434	0.00168545022915024	-0.0129763787844712	-0.158834950102215	0.00408031383629292	2.59000000000000
0.0188214515461646	-0.0783837718689807	0.000791096997217627	0.000542941757156960	-0.620416960936082	0.000717658168083097	5.94615390586093e-05	0.00260572456310865	0.00716551345136747	0.00302939370317710	0.00170145628063425	-0.0150043979291177	-0.167349007301004	0.00399596715021231	2.60000000000000
0.0189180990528879	-0.0868747535165048	0.000802555379625303	0.000563170817927322	-0.652867034982742	0.000728974972214562	4.95776700993070e-05	0.00260428095807209	0.00682978334903914	0.00307664662458796	0.00171751752080698	-0.0171593040230622	-0.176149962252227	0.00390446312410033	2.61000000000000
0.0188964579279712	-0.0957622026249856	0.000814052995849877	0.000592123590274453	-0.686385194683988	0.000751374369137515	4.54687344695399e-05	0.00258369936637451	0.00647037641805821	0.00312569736343456	0.00173353428413607	-0.0194445955985209	-0.185241216721706	0.00380559503765301	2.62000000000000
0.0187480246547773	-0.105054124825023	0.000825385871622012	0.000629290130191158	-0.720988413170380	0.000784169167685942	4.67629184491709e-05	0.00254258967315864	0.00608673186377278	0.00317659095445450	0.00174953749250323	-0.0218647107347494	-0.194628038318182	0.00369920003464441	2.63000000000000
0.0184642957166692	-0.114758525747216	0.000836350032672370	0.000674160493670244	-0.756693663572481	0.000826672176693835	5.30884083180626e-05	0.00247956176356724	0.00567828889153189	0.00322937243238545	0.00176555806779017	-0.0244240875110032	-0.204315694650401	0.00358511525884894	2.64000000000000
0.0180367675970098	-0.124883411022167	0.000846741504731614	0.000726224736704513	-0.793517919020847	0.000878196204995177	6.40733903560766e-05	0.00239322552274302	0.00524448670668427	0.00328408683196502	0.00178162693187860	-0.0271271640065386	-0.214309453327104	0.00346317785404087	2.65000000000000
0.0174569367791622	-0.135436786280476	0.000856356313530407	0.000784972915286776	-0.831478152646042	0.000938054061423961	7.93460508430765e-05	0.00228219083582874	0.00478476451457835	0.00334077918793085	0.00179777500665022	-0.0299783783006114	-0.224614581957036	0.00333322496399440	2.66000000000000
0.0167162997464892	-0.146426657152740	0.000864990484799412	0.000849895085409833	-0.870591337578625	0.00100555855481417	9.85345760589234e-05	0.00214506758796713	0.00429856152056285	0.00339949453502057	0.00181403321398676	-0.0329821684724765	-0.235236348148940	0.00319509373248381	2.67000000000000
0.0158063529823539	-0.157861029269562	0.000872440044269293	0.000920481303066495	-0.910874446949158	0.00108002249399980	0.000121267152283481	0.00198046566430091	0.00378531692998618	0.00346027790797182	0.00183043247576991	-0.0361429726013903	-0.246180019511559	0.00304862130328327	2.68000000000000
0.0147185929701191	-0.169747908261541	0.000878501017670711	0.000996221624249563	-0.952344453888202	0.00116075868781483	0.000147171965796611	0.00178699494997285	0.00324446994819724	0.00352317434152222	0.00184700371388138	-0.0394652287666087	-0.257450863653637	0.00289364482016714	2.69000000000000
0.0134445161931478	-0.182095299759277	0.000882969430734330	0.00107660610495185	-0.995018331526315	0.00124707994509325	0.000175877202878176	0.00156326533012566	0.00267545978054460	0.00358822887040942	0.00186377785020289	-0.0429533750473868	-0.269054148183917	0.00273000142690965	2.70000000000000
0.0119756191348030	-0.194911209393372	0.000885641309190813	0.00116112480116615	-1.03891305299406	0.00133829907466905	0.000207011049808038	0.00130788668990210	0.00207772563237684	0.00365548652937104	0.00188078580661614	-0.0466118495229809	-0.280995140711142	0.00255752826728502	2.71000000000000
0.0103033982784477	-0.208203642794423	0.000886312678770822	0.00124926776888527	-1.08404559142200	0.00143372888537622	0.000240201692866059	0.00101946891444489	0.00145070670904220	0.00372499235314471	0.00189805850500284	-0.0504450902726463	-0.293279108844057	0.00237606248506740	2.72000000000000
0.00841935010744471	-0.221980605593033	0.000884779565205020	0.00134052506410203	-1.13043291994069	0.00153268218604874	0.000275077318332105	0.000696621888896768	0.000793842215890374	0.00379679137646807	0.00191562686724470	-0.0544575353756394	-0.305911320191404	0.00218544122403138	2.73000000000000
0.00631497110515703	-0.236250103419800	0.000880837994224071	0.00143438674280923	-1.17809201168069	0.00163447178552061	0.000311266112486035	0.000337955498400480	0.000106571358268667	0.00387092863407876	0.00193352181522343	-0.0586536229112153	-0.318897042361927	0.00198550162795078	2.74000000000000
0.00398175775494774	-0.251020141905325	0.000874283991558637	0.00153034286099966	-1.22703983977257	0.00173841049262581	0.000348396261607710	-5.79203719012300e-05	-0.000611666658473082	0.00394744916071439	0.00195177427082074	-0.0630377909586300	-0.332241542964369	0.00177608084060026	2.75000000000000
0.00141120654017969	-0.266298726680209	0.000865504233342647	0.00162788347466614	-1.27729337734688	0.00184381111619833	0.000386095951976995	-0.000492395836865627	-0.00136143262898693	0.00402639799111261	0.00197041515591834	-0.0676143253969809	-0.345950089607474	0.00155701600575383	2.76000000000000
-0.00140518605578423	-0.282093863375051	0.000855119685287016	0.00172649863980148	-1.32886959753419	0.00194998646507216	0.000423993369873754	-0.000966861011350000	-0.00214328734792368	0.00410782016001106	0.00198947539239794	-0.0723874517330864	-0.360027949899985	0.00132814426718595	2.77000000000000
-0.00447592354958094	-0.298413557620451	0.000843277807487888	0.00182567841239848	-1.38178547346505	0.00205624934808128	0.000461716701577846	-0.00148270601021158	-0.00295779160993602	0.00419176070214735	0.00200898590214124	-0.0773615174877837	-0.374480391450645	0.00108930276867042	2.78000000000000
-0.00780950945784764	-0.315265815047009	0.000830126060041404	0.00192491284844994	-1.43605797827003	0.00216191257405969	0.000498894133369136	-0.00204132094830766	-0.00380550620967378	0.00427826465225913	0.00202897760702996	-0.0825408701819108	-0.389312681868199	0.000840328653982014	2.79000000000000
-0.0114144472972212	-0.332658641285326	0.000815811903043711	0.00202369200394867	-1.49170408507968	0.00226628895184136	0.000535153851527483	-0.00264409594049545	-0.00468699194178936	0.00436737704508403	0.00204948142894580	-0.0879298573363056	-0.404530088761388	0.000581059066894646	2.80000000000000
-0.0152992405843389	-0.350600041966002	0.000800482796590950	0.00212150593488748	-1.54874076702458	0.00236869129026030	0.000570124042332754	-0.00329242110163228	-0.00560280960093386	0.00445914291535967	0.00207052828977048	-0.0935328264718057	-0.420137879738959	0.000311331151182655	2.81000000000000
-0.0194723928358374	-0.369098022719635	0.000784286200779265	0.00221784469725916	-1.60718499723527	0.00246843239815048	0.000603432892064808	-0.00398768654657534	-0.00655351998175775	0.00455360729782371	0.00209214911138570	-0.0993541251092479	-0.436141322409650	3.09820506205975e-05	2.82000000000000
-0.0239424075683542	-0.388160589176828	0.000767369575704799	0.00231219834705654	-1.66705374884232	0.00256482508434590	0.000634708587003510	-0.00473128239018198	-0.00753968387891374	0.00465081522721375	0.00211437481567317	-0.105398100769471	-0.452545684382210	-0.000260151091017722	2.83000000000000
-0.0287177882985260	-0.407795746968181	0.000749880381463697	0.00240405694027241	-1.72836399497629	0.00265718215768055	0.000663579313428719	-0.00552459874730937	-0.00856186208705260	0.00475081173826745	0.00213723632451459	-0.111669100973313	-0.469356233265379	-0.000562231129957848	2.84000000000000
-0.0338070385429901	-0.428011501724294	0.000731966078152101	0.00249291053289958	-1.79113270876775	0.00274481642698840	0.000689673257620301	-0.00636902573281485	-0.00962061540082546	0.00485364186572242	0.00216076455979169	-0.118171473241611	-0.486578236667902	-0.000875420922425449	2.85000000000000
-0.0392186618183832	-0.448815859075765	0.000713774125866155	0.00257824918093084	-1.85537686334724	0.00282704070110346	0.000712618605858116	-0.00726595346155561	-0.0107165046148837	0.00495935064431631	0.00218499044338617	-0.124909565095202	-0.504216962198522	-0.00119988332464628	2.86000000000000
-0.0449611616413428	-0.470216824653196	0.000695451984702001	0.00265956294035903	-1.92111343184533	0.00290316778885970	0.000732043544422028	-0.00821677204838899	-0.0118500905238792	0.00506798310878674	0.00220994489717974	-0.131887724054924	-0.522277677465981	-0.00153578119284622	2.87000000000000
-0.0510430415285055	-0.492222404087183	0.000677147114755785	0.00273634186717692	-1.98835938739259	0.00297251049909112	0.000747576259591897	-0.00922287160817218	-0.0130219339224635	0.00517958429387136	0.00223565884305410	-0.139110297641615	-0.540765650079024	-0.00188327738325115	2.88000000000000
-0.0574728049965089	-0.514840603008335	0.000659006976123648	0.00280807601737734	-2.05713170311957	0.00303438164063170	0.000758844937647589	-0.0102856422557625	-0.0142325956052876	0.00529419923430777	0.00226216320289096	-0.146581633376113	-0.559686147646396	-0.00224253475208660	2.89000000000000
-0.0642589555619893	-0.538079427047242	0.000641179028901735	0.00287425544695308	-2.12744735215683	0.00308809402231544	0.000765477764868964	-0.0114064741060172	-0.0154826363670028	0.00541187296483365	0.00228948889857205	-0.154306078779255	-0.579044437776837	-0.00261371615557835	2.90000000000000
-0.0714099967415846	-0.561946881834514	0.000623810733186188	0.00293437021189696	-2.19932330763494	0.00313296045297631	0.000767102927535885	-0.0125867572737935	-0.0167726170022592	0.00553265052018658	0.00231766685197905	-0.162287981371880	-0.598845788079092	-0.00299698444995174	2.91000000000000
-0.0789344320519310	-0.586450973000742	0.000607049549073153	0.00298791036820178	-2.27277654268445	0.00316829374144831	0.000763348611928215	-0.0138278818739487	-0.0181030983057103	0.00565657693510425	0.00234672798499369	-0.170531688674823	-0.619095466161904	-0.00339250249143316	2.92000000000000
-0.0868407650096663	-0.611599706176533	0.000591042936658770	0.00303436597186033	-2.34782403043593	0.00319340669656543	0.000753843004325814	-0.0151312380213401	-0.0194746410720074	0.00578369724432424	0.00237670321949767	-0.179041548208925	-0.639798739634018	-0.00380043313624839	2.93000000000000
-0.0951374991314267	-0.637401086992480	0.000575938356039185	0.00307322707886544	-2.42448274401993	0.00320761212716165	0.000738214291008549	-0.0164982158308248	-0.0208878060958001	0.00591405648258421	0.00240762347737270	-0.187821907495021	-0.660960876104175	-0.00422093924062256	2.94000000000000
-0.103833137933850	-0.663863121079191	0.000561883267310540	0.00310398374520991	-2.50276965656702	0.00321022284207096	0.000716090658256277	-0.0179302054172603	-0.0223431541717417	0.00604769968462181	0.00243951968050049	-0.196877114053950	-0.682587143181119	-0.00465418366078205	2.95000000000000
-0.112936184933573	-0.690993814067261	0.000549025130568979	0.00312612602688653	-2.58270174120776	0.00320055165012735	0.000687100292348865	-0.0194285968955036	-0.0238412460944810	0.00618467188517467	0.00247242275076275	-0.206211515406549	-0.704682808473596	-0.00510032925295179	2.96000000000000
-0.122455143647233	-0.718801171587293	0.000537511405910645	0.00313914397988812	-2.66429597107271	0.00317791136016481	0.000650871379566173	-0.0209947803804123	-0.0253826426586721	0.00632501811898034	0.00250636361004119	-0.215829459073657	-0.727253139590347	-0.00555953887335841	2.97000000000000
-0.132398517591467	-0.747293199269881	0.000527489553431683	0.00314252766020748	-2.74756931929242	0.00314161478101732	0.000607032106188065	-0.0226301459868433	-0.0269679046589658	0.00646878342077654	0.00254137318021751	-0.225735292576109	-0.750303404140114	-0.00603197537822744	2.98000000000000
-0.142774810282911	-0.776477902745637	0.000519107033228234	0.00313576712383742	-2.83253875899747	0.00309097472151888	0.000555210658494400	-0.0243360838296541	-0.0285975928900115	0.00661601282530089	0.00257748238317344	-0.235933363434747	-0.773838869731644	-0.00651780162378402	2.99000000000000
-0.153592525238203	-0.806363287645150	0.000512511305396443	0.00311835242677074	-2.91922126331840	0.00302530399050347	0.000495035222765046	-0.0261139840237019	-0.0302722681464620	0.00676675136729099	0.00261472214079066	-0.246428019170404	-0.797864803973677	-0.00701718046625434	3

## Sheet: Fig7b_MRIplot
Control	Model	Treatment
0.919110199034427	0.833120889206139	0.889223419343602
0.853328774787095	0.809540871167528	0.922530007946355
0.951153446796984	0.836174516035828	0.911357298967518
0.877928500777165	0.833161222530210

## Sheet: Fig7c_MRIplot
Control	Model	Treatment
0.574277975832891	0.670000000000000	0.607321033118515
0.564595636228010	0.684476110740911	0.501494007704711
0.487413660782809	0.740714717238843	0.552581204310800
0.548522784176264	0.642509556678805

## Sheet: Model_BleedingTime
id	time	group	bleeding
2	0	1	255
2	5	1
2	15	1
2	30	1	255
2	45	1
2	60	1
2	75	1
2	90	1	90
2	105	1
2	120	1
2	135	1
2	150	1
2	165	1
2	180	1	135
2	195	1
2	210	1
2	225	1
2	240	1
2	255	1
2	270	1
2	285	1
2	300	1
2	315	1
2	330	1
2	345	1
2	360	1
2	375	1
2	390	1
2	405	1
2	420	1
2	435	1
2	450	1
2	465	1
2	480	1
2	495	1
2	510	1
2	525	1
2	540	1
2	555	1
2	570	1
2	585	1
2	600	1
2	615	1
2	630	1
2	645	1
2	660	1
2	675	1
2	690	1
2	705	1
2	720	1
2	735	1
2	750	1
2	765	1
2	780	1
2	795	1
2	810	1
2	825	1
2	840	1
3	0	1	285
3	5	1
3	15	1
3	30	1
3	45	1
3	60	1	120
3	75	1
3	90	1
3	105	1
3	120	1	90
3	135	1
3	150	1
3	165	1
3	180	1	105
3	195	1
3	210	1
3	225	1
3	240	1	90
3	255	1
3	270	1
3	285	1
3	300	1	135
3	315	1
3	330	1
3	345	1
3	360	1	120
3	375	1
3	390	1
3	405	1
3	420	1	135
3	435	1
3	450	1
3	465	1
3	480	1	120
3	495	1
3	510	1
3	525	1
3	540	1
3	555	1
3	570	1	90
3	585	1
3	600	1
3	615	1
3	630	1
3	645	1
3	660	1	135
3	675	1
3	690	1
3	705	1
3	720	1	60
3	735	1
3	750	1
3	765	1
3	780	1	105
3	795	1
3	810	1
3	825	1
3	840	1
4	0	2	225
4	5	2
4	15	2
4	30	2
4	45	2
4	60	2	210
4	75	2
4	90	2
4	105	2
4	120	2	75
4	135	2
4	150	2
4	165	2
4	180	2	30
4	195	2
4	210	2
4	225	2
4	240	2	140
4	255	2
4	270	2
4	285	2
4	300	2	135
4	315	2
4	330	2
4	345	2
4	360	2	105
4	375	2
4	390	2
4	405	2
4	420	2	90
4	435	2
4	450	2
4	465	2
4	480	2	70
4	495	2
4	510	2
4	525	2
4	540	2
4	555	2
4	570	2
4	585	2	45
4	600	2
4	615	2
4	630	2
4	645	2
4	660	2	130
4	675	2
4	690	2
4	705	2
4	720	2
4	735	2
4	750	2
4	765	2
4	780	2
4	795	2
4	810	2
4	825	2
4	840	2
5	0	2	325
5	5	2
5	15	2
5	30	2
5	45	2
5	60	2	165
5	75	2
5	90	2
5	105	2
5	120	2	100
5	135	2
5	150	2
5	165	2
5	180	2	75
5	195	2
5	210	2
5	225	2
5	240	2	215
5	255	2
5	270	2
5	285	2
5	300	2	105
5	315	2
5	330	2
5	345	2
5	360	2
5	375	2
5	390	2
5	405	2
5	420	2
5	435	2
5	450	2
5	465	2
5	480	2
5	495	2
5	510	2
5	525	2
5	540	2
5	555	2
5	570	2
5	585	2
5	600	2
5	615	2
5	630	2
5	645	2
5	660	2
5	675	2
5	690	2
5	705	2
5	720	2
5	735	2
5	750	2
5	765	2
5	780	2
5	795	2
5	810	2
5	825	2
5	840	2
6	0	3	195
6	5	3
6	15	3
6	30	3
6	45	3
6	60	3	120
6	75	3
6	90	3
6	105	3
6	120	3	45
6	135	3
6	150	3
6	165	3
6	180	3
6	195	3	45
6	210	3
6	225	3
6	240	3	60
6	255	3
6	270	3
6	285	3	55
6	300	3
6	315	3
6	330	3
6	345	3	150
6	360	3
6	375	3
6	390	3
6	405	3
6	420	3
6	435	3
6	450	3
6	465	3
6	480	3
6	495	3
6	510	3
6	525	3
6	540	3
6	555	3
6	570	3
6	585	3
6	600	3
6	615	3
6	630	3
6	645	3
6	660	3
6	675	3
6	690	3
6	705	3
6	720	3
6	735	3
6	750	3
6	765	3
6	780	3
6	795	3
6	810	3
6	825	3
6	840	3
7	0	3	210
7	5	3
7	15	3
7	30	3
7	45	3
7	60	3	90
7	75	3
7	90	3
7	105	3
7	120	3	45
7	135	3
7	150	3
7	165	3
7	180	3
7	195	3	60
7	210	3
7	225	3
7	240	3
7	255	3	30
7	270	3
7	285	3
7	300	3
7	315	3
7	330	3
7	345	3
7	360	3
7	375	3
7	390	3
7	405	3
7	420	3
7	435	3
7	450	3
7	465	3
7	480	3
7	495	3
7	510	3
7	525	3
7	540	3
7	555	3
7	570	3
7	585	3
7	600	3
7	615	3
7	630	3
7	645	3
7	660	3
7	675	3
7	690	3
7	705	3
7	720	3
7	735	3
7	750	3
7	765	3
7	780	3
7	795	3
7	810	3
7	825	3
7	840	3
8	0	3	60
8	5	3
8	15	3
8	30	3
8	45	3
8	60	3
8	75	3
8	90	3
8	105	3
8	120	3	60
8	135	3
8	150	3
8	165	3
8	180	3
8	195	3
8	210	3
8	225	3
8	240	3	45
8	255	3
8	270	3
8	285	3
8	300	3
8	315	3
8	330	3
8	345	3
8	360	3
8	375	3
8	390	3
8	405	3
8	420	3
8	435	3
8	450	3
8	465	3
8	480	3
8	495	3
8	510	3
8	525	3
8	540	3
8	555	3
8	570	3
8	585	3
8	600	3
8	615	3
8	630	3
8	645	3
8	660	3
8	675	3
8	690	3
8	705	3
8	720	3
8	735	3
8	750	3
8	765	3
8	780	3
8	795	3
8	810	3
8	825	3
8	840	3
9	0	4
9	5	4
9	15	4	105
9	30	4
9	45	4
9	60	4
9	75	4
9	90	4	270
9	105	4
9	120	4
9	135	4	240
9	150	4
9	165	4
9	180	4
9	195	4
9	210	4
9	225	4	210
9	240	4
9	255	4
9	270	4
9	285	4
9	300	4
9	315	4
9	330	4
9	345	4
9	360	4	120
9	375	4
9	390	4
9	405	4
9	420	4
9	435	4
9	450	4
9	465	4
9	480	4
9	495	4
9	510	4
9	525	4
9	540	4
9	555	4
9	570	4
9	585	4
9	600	4
9	615	4
9	630	4
9	645	4
9	660	4
9	675	4
9	690	4
9	705	4
9	720	4
9	735	4
9	750	4
9	765	4
9	780	4
9	795	4
9	810	4
9	825	4
9	840	4
10	0	4	120
10	5	4
10	15	4
10	30	4
10	45	4
10	60	4	120
10	75	4
10	90	4
10	105	4
10	120	4
10	135	4
10	150	4	120
10	165	4
10	180	4
10	195	4
10	210	4	105
10	225	4
10	240	4	105
10	255	4
10	270	4
10	285	4
10	300	4
10	315	4
10	330	4
10	345	4
10	360	4
10	375	4
10	390	4
10	405	4
10	420	4
10	435	4
10	450	4
10	465	4
10	480	4
10	495	4
10	510	4
10	525	4
10	540	4
10	555	4
10	570	4
10	585	4
10	600	4
10	615	4
10	630	4
10	645	4
10	660	4
10	675	4
10	690	4
10	705	4
10	720	4
10	735	4
10	750	4
10	765	4
10	780	4
10	795	4
10	810	4
10	825	4
10	840	4
11	0	4	105
11	5	4
11	15	4
11	30	4
11	45	4
11	60	4	60
11	75	4
11	90	4
11	105	4
11	120	4	90
11	135	4
11	150	4
11	165	4
11	180	4	105
11	195	4
11	210	4
11	225	4
11	240	4	60
11	255	4
11	270	4
11	285	4
11	300	4	60
11	315	4
11	330	4
11	345	4
11	360	4	60
11	375	4
11	390	4
11	405	4
11	420	4	100
11	435	4
11	450	4
11	465	4
11	480	4
11	495	4
11	510	4
11	525	4
11	540	4
11	555	4
11	570	4
11	585	4
11	600	4
11	615	4
11	630	4
11	645	4
11	660	4
11	675	4
11	690	4
11	705	4
11	720	4
11	735	4
11	750	4
11	765	4
11	780	4
11	795	4
11	810	4
11	825	4
11	840	4
12	0	5	165
12	5	5
12	15	5
12	30	5
12	45	5
12	60	5
12	75	5
12	90	5
12	105	5
12	120	5	270
12	135	5
12	150	5
12	165	5
12	180	5	180
12	195	5
12	210	5
12	225	5
12	240	5	165
12	255	5
12	270	5
12	285	5
12	300	5	180
12	315	5
12	330	5
12	345	5
12	360	5
12	375	5
12	390	5
12	405	5
12	420	5
12	435	5
12	450	5
12	465	5
12	480	5
12	495	5
12	510	5
12	525	5
12	540	5
12	555	5
12	570	5
12	585	5
12	600	5
12	615	5
12	630	5
12	645	5
12	660	5
12	675	5
12	690	5
12	705	5
12	720	5
12	735	5
12	750	5
12	765	5
12	780	5
12	795	5
12	810	5
12	825	5
12	840	5
13	0	5	150
13	5	5
13	15	5
13	30	5
13	45	5
13	60	5	120
13	75	5
13	90	5
13	105	5
13	120	5	150
13	135	5
13	150	5
13	165	5
13	180	5	150
13	195	5
13	210	5
13	225	5
13	240	5	120
13	255	5
13	270	5
13	285	5
13	300	5
13	315	5
13	330	5
13	345	5
13	360	5	180
13	375	5
13	390	5
13	405	5
13	420	5
13	435	5
13	450	5
13	465	5
13	480	5
13	495	5
13	510	5
13	525	5
13	540	5
13	555	5
13	570	5
13	585	5
13	600	5
13	615	5
13	630	5
13	645	5
13	660	5
13	675	5
13	690	5
13	705	5
13	720	5
13	735	5
13	750	5
13	765	5
13	780	5
13	795	5
13	810	5
13	825	5
13	840	5
14	0	5	225
14	5	5
14	15	5
14	30	5
14	45	5
14	60	5	420
14	75	5
14	90	5
14	105	5
14	120	5	300
14	135	5
14	150	5
14	165	5
14	180	5	300
14	195	5
14	210	5
14	225	5
14	240	5	330
14	255	5
14	270	5
14	285	5
14	300	5
14	315	5
14	330	5
14	345	5
14	360	5
14	375	5
14	390	5
14	405	5
14	420	5
14	435	5
14	450	5
14	465	5
14	480	5
14	495	5
14	510	5
14	525	5
14	540	5
14	555	5
14	570	5
14	585	5
14	600	5
14	615	5
14	630	5
14	645	5
14	660	5
14	675	5
14	690	5
14	705	5
14	720	5
14	735	5
14	750	5
14	765	5
14	780	5
14	795	5
14	810	5
14	825	5
14	840	5
15	0	3	210
15	5	3
15	15	3
15	30	3
15	45	3
15	60	3	90
15	75	3
15	90	3
15	105	3
15	120	3
15	135	3
15	150	3
15	165	3
15	180	3	195
15	195	3
15	210	3
15	225	3
15	240	3	195
15	255	3
15	270	3
15	285	3
15	300	3
15	315	3
15	330	3
15	345	3
15	360	3
15	375	3
15	390	3
15	405	3
15	420	3
15	435	3
15	450	3
15	465	3
15	480	3
15	495	3
15	510	3
15	525	3
15	540	3
15	555	3
15	570	3
15	585	3
15	600	3
15	615	3
15	630	3
15	645	3
15	660	3
15	675	3
15	690	3
15	705	3
15	720	3
15	735	3
15	750	3
15	765	3
15	780	3
15	795	3
15	810	3
15	825	3
15	840	3
16	0	5	315
16	5	5
16	15	5
16	30	5
16	45	5
16	60	5
16	75	5
16	90	5
16	105	5
16	120	5	360
16	135	5
16	150	5
16	165	5
16	180	5
16	195	5
16	210	5
16	225	5
16	240	5
16	255	5
16	270	5	270
16	285	5
16	300	5
16	315	5
16	330	5
16	345	5
16	360	5
16	375	5
16	390	5
16	405	5
16	420	5
16	435	5
16	450	5
16	465	5
16	480	5
16	495	5
16	510	5
16	525	5
16	540	5
16	555	5
16	570	5
16	585	5
16	600	5
16	615	5
16	630	5
16	645	5
16	660	5
16	675	5
16	690	5
16	705	5
16	720	5
16	735	5
16	750	5
16	765	5
16	780	5
16	795	5
16	810	5
16	825	5
16	840	5
